# Supplementary material for: A Feedback Loop Formed by ATG7/Autophagy, FOXO3a/miR-145 and PD-L1 Regulates Stem-Like Properties and Invasion in Human Bladder Cancer
Source: Cancers (Basel). 2019 Mar 12;11(3):349. doi: 10.3390/cancers11030349 (PMC6468999; doi:10.3390/cancers11030349)
Supplement: Supplementary file 1 [file cancers-11-00349-s001.zip]

Archive with 49 entries (37 files):
- cancers-436120-supplementary/
- cancers-436120-supplementary/docProps/
- cancers-436120-supplementary/docProps/app.xml
- cancers-436120-supplementary/docProps/core.xml
- cancers-436120-supplementary/docProps/thumbnail.jpeg
- cancers-436120-supplementary/ppt/
- cancers-436120-supplementary/ppt/presentation.xml
- cancers-436120-supplementary/ppt/presProps.xml
- cancers-436120-supplementary/ppt/slideLayouts/
- cancers-436120-supplementary/ppt/slideLayouts/slideLayout1.xml
- cancers-436120-supplementary/ppt/slideLayouts/slideLayout10.xml
- cancers-436120-supplementary/ppt/slideLayouts/slideLayout11.xml
- cancers-436120-supplementary/ppt/slideLayouts/slideLayout2.xml
- cancers-436120-supplementary/ppt/slideLayouts/slideLayout3.xml
- cancers-436120-supplementary/ppt/slideLayouts/slideLayout4.xml
- cancers-436120-supplementary/ppt/slideLayouts/slideLayout5.xml
- cancers-436120-supplementary/ppt/slideLayouts/slideLayout6.xml
- cancers-436120-supplementary/ppt/slideLayouts/slideLayout7.xml
- cancers-436120-supplementary/ppt/slideLayouts/slideLayout8.xml
- cancers-436120-supplementary/ppt/slideLayouts/slideLayout9.xml
- cancers-436120-supplementary/ppt/slideLayouts/_rels/
- cancers-436120-supplementary/ppt/slideLayouts/_rels/slideLayout1.xml.rels
- cancers-436120-supplementary/ppt/slideLayouts/_rels/slideLayout10.xml.rels
- cancers-436120-supplementary/ppt/slideLayouts/_rels/slideLayout11.xml.rels
- cancers-436120-supplementary/ppt/slideLayouts/_rels/slideLayout2.xml.rels
- cancers-436120-supplementary/ppt/slideLayouts/_rels/slideLayout3.xml.rels
- cancers-436120-supplementary/ppt/slideLayouts/_rels/slideLayout4.xml.rels
- cancers-436120-supplementary/ppt/slideLayouts/_rels/slideLayout5.xml.rels
- cancers-436120-supplementary/ppt/slideLayouts/_rels/slideLayout6.xml.rels
- cancers-436120-supplementary/ppt/slideLayouts/_rels/slideLayout7.xml.rels
- cancers-436120-supplementary/ppt/slideLayouts/_rels/slideLayout8.xml.rels
- cancers-436120-supplementary/ppt/slideLayouts/_rels/slideLayout9.xml.rels
- cancers-436120-supplementary/ppt/slideMasters/
- cancers-436120-supplementary/ppt/slideMasters/slideMaster1.xml
- cancers-436120-supplementary/ppt/slideMasters/_rels/
- cancers-436120-supplementary/ppt/slideMasters/_rels/slideMaster1.xml.rels
- cancers-436120-supplementary/ppt/slides/
- cancers-436120-supplementary/ppt/slides/slide1.xml
- cancers-436120-supplementary/ppt/slides/_rels/
- cancers-436120-supplementary/ppt/slides/_rels/slide1.xml.rels
- cancers-436120-supplementary/ppt/tableStyles.xml
- cancers-436120-supplementary/ppt/theme/
- cancers-436120-supplementary/ppt/theme/theme1.xml
- cancers-436120-supplementary/ppt/viewProps.xml
- cancers-436120-supplementary/ppt/_rels/
- cancers-436120-supplementary/ppt/_rels/presentation.xml.rels
- cancers-436120-supplementary/[Content_Types].xml
- cancers-436120-supplementary/_rels/
- cancers-436120-supplementary/_rels/.rels
