# Supplementary material for: A Feedback Loop Formed by ATG7/Autophagy, FOXO3a/miR-145 and PD-L1 Regulates Stem-Like Properties and Invasion in Human Bladder Cancer
Source: Cancers (Basel). 2019 Mar 12;11(3):349. doi: 10.3390/cancers11030349 (PMC6468999; doi:10.3390/cancers11030349)
Supplement: Supplementary file 1 [file cancers-11-00349-s001.zip › cancers-436120-supplementary/docProps/app.xml]

<?xml version="1.0" encoding="UTF-8" standalone="yes"?>
<Properties xmlns="http://schemas.openxmlformats.org/officeDocument/2006/extended-properties" xmlns:vt="http://schemas.openxmlformats.org/officeDocument/2006/docPropsVTypes"><TotalTime>5</TotalTime><Words>139</Words><Application>Microsoft Office PowerPoint</Application><PresentationFormat>宽屏</PresentationFormat><Paragraphs>39</Paragraphs><Slides>1</Slides><Notes>0</Notes><HiddenSlides>0</HiddenSlides><MMClips>0</MMClips><ScaleCrop>false</ScaleCrop><HeadingPairs><vt:vector size="6" baseType="variant"><vt:variant><vt:lpstr>已用的字体</vt:lpstr></vt:variant><vt:variant><vt:i4>6</vt:i4></vt:variant><vt:variant><vt:lpstr>主题</vt:lpstr></vt:variant><vt:variant><vt:i4>1</vt:i4></vt:variant><vt:variant><vt:lpstr>幻灯片标题</vt:lpstr></vt:variant><vt:variant><vt:i4>1</vt:i4></vt:variant></vt:vector></HeadingPairs><TitlesOfParts><vt:vector size="8" baseType="lpstr"><vt:lpstr>SimSun</vt:lpstr><vt:lpstr>SimSun</vt:lpstr><vt:lpstr>Arial</vt:lpstr><vt:lpstr>Calibri</vt:lpstr><vt:lpstr>Calibri Light</vt:lpstr><vt:lpstr>Times New Roman</vt:lpstr><vt:lpstr>Office 主题</vt:lpstr><vt:lpstr>PowerPoint 演示文稿</vt:lpstr></vt:vector></TitlesOfParts><Company>NYUmc</Company><LinksUpToDate>false</LinksUpToDate><SharedDoc>false</SharedDoc><HyperlinksChanged>false</HyperlinksChanged><AppVersion>15.0000</AppVersion></Properties>
