# Supplementary material for: A Feedback Loop Formed by ATG7/Autophagy, FOXO3a/miR-145 and PD-L1 Regulates Stem-Like Properties and Invasion in Human Bladder Cancer
Source: Cancers (Basel). 2019 Mar 12;11(3):349. doi: 10.3390/cancers11030349 (PMC6468999; doi:10.3390/cancers11030349)
Supplement: Supplementary file 1 [file cancers-11-00349-s001.zip › cancers-436120-supplementary/docProps/core.xml]

<?xml version="1.0" encoding="UTF-8" standalone="yes"?>
<cp:coreProperties xmlns:cp="http://schemas.openxmlformats.org/package/2006/metadata/core-properties" xmlns:dc="http://purl.org/dc/elements/1.1/" xmlns:dcterms="http://purl.org/dc/terms/" xmlns:dcmitype="http://purl.org/dc/dcmitype/" xmlns:xsi="http://www.w3.org/2001/XMLSchema-instance"><dc:title>PowerPoint 演示文稿</dc:title><dc:creator>Junlan Zhu</dc:creator><cp:lastModifiedBy>Junlan Zhu</cp:lastModifiedBy><cp:revision>2</cp:revision><dcterms:created xsi:type="dcterms:W3CDTF">2018-12-31T11:02:49Z</dcterms:created><dcterms:modified xsi:type="dcterms:W3CDTF">2018-12-31T11:07:50Z</dcterms:modified></cp:coreProperties>
