# Supplementary material for: A Feedback Loop Formed by ATG7/Autophagy, FOXO3a/miR-145 and PD-L1 Regulates Stem-Like Properties and Invasion in Human Bladder Cancer
Source: Cancers (Basel). 2019 Mar 12;11(3):349. doi: 10.3390/cancers11030349 (PMC6468999; doi:10.3390/cancers11030349)
Supplement: Supplementary file 1 [file cancers-11-00349-s001.zip › cancers-436120-supplementary/ppt/presentation.xml]

<?xml version="1.0" encoding="UTF-8" standalone="yes"?>
<p:presentation xmlns:a="http://schemas.openxmlformats.org/drawingml/2006/main" xmlns:r="http://schemas.openxmlformats.org/officeDocument/2006/relationships" xmlns:p="http://schemas.openxmlformats.org/presentationml/2006/main" saveSubsetFonts="1"><p:sldMasterIdLst><p:sldMasterId id="2147483648" r:id="rId1"/></p:sldMasterIdLst><p:sldIdLst><p:sldId id="256" r:id="rId2"/></p:sldIdLst><p:sldSz cx="12192000" cy="6858000"/><p:notesSz cx="6858000" cy="9144000"/><p:defaultTextStyle><a:defPPr><a:defRPr lang="zh-CN"/></a:defPPr><a:lvl1pPr marL="0" algn="l" defTabSz="914400" rtl="0" eaLnBrk="1" latinLnBrk="0" hangingPunct="1"><a:defRPr sz="1800" kern="1200"><a:solidFill><a:schemeClr val="tx1"/></a:solidFill><a:latin typeface="+mn-lt"/><a:ea typeface="+mn-ea"/><a:cs typeface="+mn-cs"/></a:defRPr></a:lvl1pPr><a:lvl2pPr marL="457200" algn="l" defTabSz="914400" rtl="0" eaLnBrk="1" latinLnBrk="0" hangingPunct="1"><a:defRPr sz="1800" kern="1200"><a:solidFill><a:schemeClr val="tx1"/></a:solidFill><a:latin typeface="+mn-lt"/><a:ea typeface="+mn-ea"/><a:cs typeface="+mn-cs"/></a:defRPr></a:lvl2pPr><a:lvl3pPr marL="914400" algn="l" defTabSz="914400" rtl="0" eaLnBrk="1" latinLnBrk="0" hangingPunct="1"><a:defRPr sz="1800" kern="1200"><a:solidFill><a:schemeClr val="tx1"/></a:solidFill><a:latin typeface="+mn-lt"/><a:ea typeface="+mn-ea"/><a:cs typeface="+mn-cs"/></a:defRPr></a:lvl3pPr><a:lvl4pPr marL="1371600" algn="l" defTabSz="914400" rtl="0" eaLnBrk="1" latinLnBrk="0" hangingPunct="1"><a:defRPr sz="1800" kern="1200"><a:solidFill><a:schemeClr val="tx1"/></a:solidFill><a:latin typeface="+mn-lt"/><a:ea typeface="+mn-ea"/><a:cs typeface="+mn-cs"/></a:defRPr></a:lvl4pPr><a:lvl5pPr marL="1828800" algn="l" defTabSz="914400" rtl="0" eaLnBrk="1" latinLnBrk="0" hangingPunct="1"><a:defRPr sz="1800" kern="1200"><a:solidFill><a:schemeClr val="tx1"/></a:solidFill><a:latin typeface="+mn-lt"/><a:ea typeface="+mn-ea"/><a:cs typeface="+mn-cs"/></a:defRPr></a:lvl5pPr><a:lvl6pPr marL="2286000" algn="l" defTabSz="914400" rtl="0" eaLnBrk="1" latinLnBrk="0" hangingPunct="1"><a:defRPr sz="1800" kern="1200"><a:solidFill><a:schemeClr val="tx1"/></a:solidFill><a:latin typeface="+mn-lt"/><a:ea typeface="+mn-ea"/><a:cs typeface="+mn-cs"/></a:defRPr></a:lvl6pPr><a:lvl7pPr marL="2743200" algn="l" defTabSz="914400" rtl="0" eaLnBrk="1" latinLnBrk="0" hangingPunct="1"><a:defRPr sz="1800" kern="1200"><a:solidFill><a:schemeClr val="tx1"/></a:solidFill><a:latin typeface="+mn-lt"/><a:ea typeface="+mn-ea"/><a:cs typeface="+mn-cs"/></a:defRPr></a:lvl7pPr><a:lvl8pPr marL="3200400" algn="l" defTabSz="914400" rtl="0" eaLnBrk="1" latinLnBrk="0" hangingPunct="1"><a:defRPr sz="1800" kern="1200"><a:solidFill><a:schemeClr val="tx1"/></a:solidFill><a:latin typeface="+mn-lt"/><a:ea typeface="+mn-ea"/><a:cs typeface="+mn-cs"/></a:defRPr></a:lvl8pPr><a:lvl9pPr marL="3657600" algn="l" defTabSz="914400" rtl="0" eaLnBrk="1" latinLnBrk="0" hangingPunct="1"><a:defRPr sz="1800" kern="1200"><a:solidFill><a:schemeClr val="tx1"/></a:solidFill><a:latin typeface="+mn-lt"/><a:ea typeface="+mn-ea"/><a:cs typeface="+mn-cs"/></a:defRPr></a:lvl9pPr></p:defaultTextStyle></p:presentation>
