# Supplementary material for: A Feedback Loop Formed by ATG7/Autophagy, FOXO3a/miR-145 and PD-L1 Regulates Stem-Like Properties and Invasion in Human Bladder Cancer
Source: Cancers (Basel). 2019 Mar 12;11(3):349. doi: 10.3390/cancers11030349 (PMC6468999; doi:10.3390/cancers11030349)
Supplement: Supplementary file 1 [file cancers-11-00349-s001.zip › cancers-436120-supplementary/ppt/presProps.xml]

<?xml version="1.0" encoding="UTF-8" standalone="yes"?>
<p:presentationPr xmlns:a="http://schemas.openxmlformats.org/drawingml/2006/main" xmlns:r="http://schemas.openxmlformats.org/officeDocument/2006/relationships" xmlns:p="http://schemas.openxmlformats.org/presentationml/2006/main"><p:extLst><p:ext uri="{E76CE94A-603C-4142-B9EB-6D1370010A27}"><p14:discardImageEditData xmlns:p14="http://schemas.microsoft.com/office/powerpoint/2010/main" val="0"/></p:ext><p:ext uri="{D31A062A-798A-4329-ABDD-BBA856620510}"><p14:defaultImageDpi xmlns:p14="http://schemas.microsoft.com/office/powerpoint/2010/main" val="220"/></p:ext><p:ext uri="{FD5EFAAD-0ECE-453E-9831-46B23BE46B34}"><p15:chartTrackingRefBased xmlns:p15="http://schemas.microsoft.com/office/powerpoint/2012/main" val="1"/></p:ext></p:extLst></p:presentationPr>
