# Supplementary material for: A Feedback Loop Formed by ATG7/Autophagy, FOXO3a/miR-145 and PD-L1 Regulates Stem-Like Properties and Invasion in Human Bladder Cancer
Source: Cancers (Basel). 2019 Mar 12;11(3):349. doi: 10.3390/cancers11030349 (PMC6468999; doi:10.3390/cancers11030349)
Supplement: Supplementary file 1 [file cancers-11-00349-s001.zip › cancers-436120-supplementary/ppt/slideLayouts/slideLayout10.xml]

<?xml version="1.0" encoding="UTF-8" standalone="yes"?>
<p:sldLayout xmlns:a="http://schemas.openxmlformats.org/drawingml/2006/main" xmlns:r="http://schemas.openxmlformats.org/officeDocument/2006/relationships" xmlns:p="http://schemas.openxmlformats.org/presentationml/2006/main" type="vertTx" preserve="1"><p:cSld name="标题和竖排文字"><p:spTree><p:nvGrpSpPr><p:cNvPr id="1" name=""/><p:cNvGrpSpPr/><p:nvPr/></p:nvGrpSpPr><p:grpSpPr><a:xfrm><a:off x="0" y="0"/><a:ext cx="0" cy="0"/><a:chOff x="0" y="0"/><a:chExt cx="0" cy="0"/></a:xfrm></p:grpSpPr><p:sp><p:nvSpPr><p:cNvPr id="2" name="标题 1"/><p:cNvSpPr><a:spLocks noGrp="1"/></p:cNvSpPr><p:nvPr><p:ph type="title"/></p:nvPr></p:nvSpPr><p:spPr/><p:txBody><a:bodyPr/><a:lstStyle/><a:p><a:r><a:rPr lang="zh-CN" altLang="en-US" smtClean="0"/><a:t>单击此处编辑母版标题样式</a:t></a:r><a:endParaRPr lang="zh-CN" altLang="en-US"/></a:p></p:txBody></p:sp><p:sp><p:nvSpPr><p:cNvPr id="3" name="竖排文字占位符 2"/><p:cNvSpPr><a:spLocks noGrp="1"/></p:cNvSpPr><p:nvPr><p:ph type="body" orient="vert" idx="1"/></p:nvPr></p:nvSpPr><p:spPr/><p:txBody><a:bodyPr vert="eaVert"/><a:lstStyle/><a:p><a:pPr lvl="0"/><a:r><a:rPr lang="zh-CN" altLang="en-US" smtClean="0"/><a:t>单击此处编辑母版文本样式</a:t></a:r></a:p><a:p><a:pPr lvl="1"/><a:r><a:rPr lang="zh-CN" altLang="en-US" smtClean="0"/><a:t>第二级</a:t></a:r></a:p><a:p><a:pPr lvl="2"/><a:r><a:rPr lang="zh-CN" altLang="en-US" smtClean="0"/><a:t>第三级</a:t></a:r></a:p><a:p><a:pPr lvl="3"/><a:r><a:rPr lang="zh-CN" altLang="en-US" smtClean="0"/><a:t>第四级</a:t></a:r></a:p><a:p><a:pPr lvl="4"/><a:r><a:rPr lang="zh-CN" altLang="en-US" smtClean="0"/><a:t>第五级</a:t></a:r><a:endParaRPr lang="zh-CN" altLang="en-US"/></a:p></p:txBody></p:sp><p:sp><p:nvSpPr><p:cNvPr id="4" name="日期占位符 3"/><p:cNvSpPr><a:spLocks noGrp="1"/></p:cNvSpPr><p:nvPr><p:ph type="dt" sz="half" idx="10"/></p:nvPr></p:nvSpPr><p:spPr/><p:txBody><a:bodyPr/><a:lstStyle/><a:p><a:fld id="{056DEE3A-59C1-4764-A297-C49D747D6F65}" type="datetimeFigureOut"><a:rPr lang="zh-CN" altLang="en-US" smtClean="0"/><a:t>2018/12/31</a:t></a:fld><a:endParaRPr lang="zh-CN" altLang="en-US"/></a:p></p:txBody></p:sp><p:sp><p:nvSpPr><p:cNvPr id="5" name="页脚占位符 4"/><p:cNvSpPr><a:spLocks noGrp="1"/></p:cNvSpPr><p:nvPr><p:ph type="ftr" sz="quarter" idx="11"/></p:nvPr></p:nvSpPr><p:spPr/><p:txBody><a:bodyPr/><a:lstStyle/><a:p><a:endParaRPr lang="zh-CN" altLang="en-US"/></a:p></p:txBody></p:sp><p:sp><p:nvSpPr><p:cNvPr id="6" name="灯片编号占位符 5"/><p:cNvSpPr><a:spLocks noGrp="1"/></p:cNvSpPr><p:nvPr><p:ph type="sldNum" sz="quarter" idx="12"/></p:nvPr></p:nvSpPr><p:spPr/><p:txBody><a:bodyPr/><a:lstStyle/><a:p><a:fld id="{E092F2E0-F995-4268-990E-89A8A90FFDA8}" type="slidenum"><a:rPr lang="zh-CN" altLang="en-US" smtClean="0"/><a:t>‹#›</a:t></a:fld><a:endParaRPr lang="zh-CN" altLang="en-US"/></a:p></p:txBody></p:sp></p:spTree><p:extLst><p:ext uri="{BB962C8B-B14F-4D97-AF65-F5344CB8AC3E}"><p14:creationId xmlns:p14="http://schemas.microsoft.com/office/powerpoint/2010/main" val="889748714"/></p:ext></p:extLst></p:cSld><p:clrMapOvr><a:masterClrMapping/></p:clrMapOvr></p:sldLayout>
