# Supplementary material for: A Feedback Loop Formed by ATG7/Autophagy, FOXO3a/miR-145 and PD-L1 Regulates Stem-Like Properties and Invasion in Human Bladder Cancer
Source: Cancers (Basel). 2019 Mar 12;11(3):349. doi: 10.3390/cancers11030349 (PMC6468999; doi:10.3390/cancers11030349)
Supplement: Supplementary file 1 [file cancers-11-00349-s001.zip › cancers-436120-supplementary/ppt/slideLayouts/_rels/slideLayout1.xml.rels]

<?xml version="1.0" encoding="UTF-8" standalone="yes"?>
<Relationships xmlns="http://schemas.openxmlformats.org/package/2006/relationships"><Relationship Id="rId1" Type="http://schemas.openxmlformats.org/officeDocument/2006/relationships/slideMaster" Target="../slideMasters/slideMaster1.xml"/></Relationships>
