# Supplementary material for: A Feedback Loop Formed by ATG7/Autophagy, FOXO3a/miR-145 and PD-L1 Regulates Stem-Like Properties and Invasion in Human Bladder Cancer
Source: Cancers (Basel). 2019 Mar 12;11(3):349. doi: 10.3390/cancers11030349 (PMC6468999; doi:10.3390/cancers11030349)
Supplement: Supplementary file 1 [file cancers-11-00349-s001.zip › cancers-436120-supplementary/ppt/slides/slide1.xml]

<?xml version="1.0" encoding="UTF-8" standalone="yes"?>
<p:sld xmlns:a="http://schemas.openxmlformats.org/drawingml/2006/main" xmlns:r="http://schemas.openxmlformats.org/officeDocument/2006/relationships" xmlns:p="http://schemas.openxmlformats.org/presentationml/2006/main"><p:cSld><p:spTree><p:nvGrpSpPr><p:cNvPr id="1" name=""/><p:cNvGrpSpPr/><p:nvPr/></p:nvGrpSpPr><p:grpSpPr><a:xfrm><a:off x="0" y="0"/><a:ext cx="0" cy="0"/><a:chOff x="0" y="0"/><a:chExt cx="0" cy="0"/></a:xfrm></p:grpSpPr><p:graphicFrame><p:nvGraphicFramePr><p:cNvPr id="4" name="表格 3"/><p:cNvGraphicFramePr><a:graphicFrameLocks noGrp="1"/></p:cNvGraphicFramePr><p:nvPr><p:extLst><p:ext uri="{D42A27DB-BD31-4B8C-83A1-F6EECF244321}"><p14:modId xmlns:p14="http://schemas.microsoft.com/office/powerpoint/2010/main" val="1992637423"/></p:ext></p:extLst></p:nvPr></p:nvGraphicFramePr><p:xfrm><a:off x="3112022" y="960418"/><a:ext cx="6584428" cy="5669156"/></p:xfrm><a:graphic><a:graphicData uri="http://schemas.openxmlformats.org/drawingml/2006/table"><a:tbl><a:tblPr><a:tableStyleId>{5C22544A-7EE6-4342-B048-85BDC9FD1C3A}</a:tableStyleId></a:tblPr><a:tblGrid><a:gridCol w="1431403"/><a:gridCol w="5153025"/></a:tblGrid><a:tr h="0"><a:tc rowSpan="2"><a:txBody><a:bodyPr/><a:lstStyle/><a:p><a:pPr algn="l" fontAlgn="ctr"/><a:r><a:rPr lang="en-US" sz="1400" u="none" strike="noStrike" dirty="0"><a:effectLst/><a:latin typeface="Times New Roman" panose="02020603050405020304" pitchFamily="18" charset="0"/><a:cs typeface="Times New Roman" panose="02020603050405020304" pitchFamily="18" charset="0"/></a:rPr><a:t>Human pd-l1  </a:t></a:r><a:endParaRPr lang="en-US" sz="1400" b="0" i="0" u="none" strike="noStrike" dirty="0"><a:solidFill><a:srgbClr val="000000"/></a:solidFill><a:effectLst/><a:latin typeface="Times New Roman" panose="02020603050405020304" pitchFamily="18" charset="0"/><a:ea typeface="宋体" panose="02010600030101010101" pitchFamily="2" charset="-122"/><a:cs typeface="Times New Roman" panose="02020603050405020304" pitchFamily="18" charset="0"/></a:endParaRPr></a:p></a:txBody><a:tcPr marL="5695" marR="5695" marT="5695" marB="0" anchor="ctr"><a:lnL w="12700" cap="flat" cmpd="sng" algn="ctr"><a:solidFill><a:schemeClr val="tx1"/></a:solidFill><a:prstDash val="solid"/><a:round/><a:headEnd type="none" w="med" len="med"/><a:tailEnd type="none" w="med" len="med"/></a:lnL><a:lnR w="12700" cap="flat" cmpd="sng" algn="ctr"><a:solidFill><a:schemeClr val="tx1"/></a:solidFill><a:prstDash val="solid"/><a:round/><a:headEnd type="none" w="med" len="med"/><a:tailEnd type="none" w="med" len="med"/></a:lnR><a:lnT w="12700" cap="flat" cmpd="sng" algn="ctr"><a:solidFill><a:schemeClr val="tx1"/></a:solidFill><a:prstDash val="solid"/><a:round/><a:headEnd type="none" w="med" len="med"/><a:tailEnd type="none" w="med" len="med"/></a:lnT><a:lnB w="12700" cap="flat" cmpd="sng" algn="ctr"><a:solidFill><a:schemeClr val="tx1"/></a:solidFill><a:prstDash val="solid"/><a:round/><a:headEnd type="none" w="med" len="med"/><a:tailEnd type="none" w="med" len="med"/></a:lnB><a:noFill/></a:tcPr></a:tc><a:tc><a:txBody><a:bodyPr/><a:lstStyle/><a:p><a:pPr algn="l" fontAlgn="ctr"/><a:r><a:rPr lang="en-US" sz="1400" u="none" strike="noStrike" dirty="0"><a:effectLst/><a:latin typeface="Times New Roman" panose="02020603050405020304" pitchFamily="18" charset="0"/><a:cs typeface="Times New Roman" panose="02020603050405020304" pitchFamily="18" charset="0"/></a:rPr><a:t>F:5'-TGACCTACTGGCATTTGCTG-3'</a:t></a:r><a:endParaRPr lang="en-US" sz="1400" b="0" i="0" u="none" strike="noStrike" dirty="0"><a:solidFill><a:srgbClr val="000000"/></a:solidFill><a:effectLst/><a:latin typeface="Times New Roman" panose="02020603050405020304" pitchFamily="18" charset="0"/><a:ea typeface="宋体" panose="02010600030101010101" pitchFamily="2" charset="-122"/><a:cs typeface="Times New Roman" panose="02020603050405020304" pitchFamily="18" charset="0"/></a:endParaRPr></a:p></a:txBody><a:tcPr marL="5695" marR="5695" marT="5695" marB="0" anchor="ctr"><a:lnL w="12700" cap="flat" cmpd="sng" algn="ctr"><a:solidFill><a:schemeClr val="tx1"/></a:solidFill><a:prstDash val="solid"/><a:round/><a:headEnd type="none" w="med" len="med"/><a:tailEnd type="none" w="med" len="med"/></a:lnL><a:lnR w="12700" cap="flat" cmpd="sng" algn="ctr"><a:solidFill><a:schemeClr val="tx1"/></a:solidFill><a:prstDash val="solid"/><a:round/><a:headEnd type="none" w="med" len="med"/><a:tailEnd type="none" w="med" len="med"/></a:lnR><a:lnT w="12700" cap="flat" cmpd="sng" algn="ctr"><a:solidFill><a:schemeClr val="tx1"/></a:solidFill><a:prstDash val="solid"/><a:round/><a:headEnd type="none" w="med" len="med"/><a:tailEnd type="none" w="med" len="med"/></a:lnT><a:lnB w="12700" cap="flat" cmpd="sng" algn="ctr"><a:solidFill><a:schemeClr val="tx1"/></a:solidFill><a:prstDash val="solid"/><a:round/><a:headEnd type="none" w="med" len="med"/><a:tailEnd type="none" w="med" len="med"/></a:lnB><a:noFill/></a:tcPr></a:tc></a:tr><a:tr h="136691"><a:tc vMerge="1"><a:txBody><a:bodyPr/><a:lstStyle/><a:p><a:endParaRPr lang="zh-CN" altLang="en-US"/></a:p></a:txBody><a:tcPr/></a:tc><a:tc><a:txBody><a:bodyPr/><a:lstStyle/><a:p><a:pPr algn="l" fontAlgn="ctr"/><a:r><a:rPr lang="en-US" sz="1400" u="none" strike="noStrike"><a:effectLst/><a:latin typeface="Times New Roman" panose="02020603050405020304" pitchFamily="18" charset="0"/><a:cs typeface="Times New Roman" panose="02020603050405020304" pitchFamily="18" charset="0"/></a:rPr><a:t>R:5'-CATTGAAAGCTTCTCCTCT-3'</a:t></a:r><a:endParaRPr lang="en-US" sz="1400" b="0" i="0" u="none" strike="noStrike"><a:solidFill><a:srgbClr val="000000"/></a:solidFill><a:effectLst/><a:latin typeface="Times New Roman" panose="02020603050405020304" pitchFamily="18" charset="0"/><a:ea typeface="宋体" panose="02010600030101010101" pitchFamily="2" charset="-122"/><a:cs typeface="Times New Roman" panose="02020603050405020304" pitchFamily="18" charset="0"/></a:endParaRPr></a:p></a:txBody><a:tcPr marL="5695" marR="5695" marT="5695" marB="0" anchor="ctr"><a:lnL w="12700" cap="flat" cmpd="sng" algn="ctr"><a:solidFill><a:schemeClr val="tx1"/></a:solidFill><a:prstDash val="solid"/><a:round/><a:headEnd type="none" w="med" len="med"/><a:tailEnd type="none" w="med" len="med"/></a:lnL><a:lnR w="12700" cap="flat" cmpd="sng" algn="ctr"><a:solidFill><a:schemeClr val="tx1"/></a:solidFill><a:prstDash val="solid"/><a:round/><a:headEnd type="none" w="med" len="med"/><a:tailEnd type="none" w="med" len="med"/></a:lnR><a:lnT w="12700" cap="flat" cmpd="sng" algn="ctr"><a:solidFill><a:schemeClr val="tx1"/></a:solidFill><a:prstDash val="solid"/><a:round/><a:headEnd type="none" w="med" len="med"/><a:tailEnd type="none" w="med" len="med"/></a:lnT><a:lnB w="12700" cap="flat" cmpd="sng" algn="ctr"><a:solidFill><a:schemeClr val="tx1"/></a:solidFill><a:prstDash val="solid"/><a:round/><a:headEnd type="none" w="med" len="med"/><a:tailEnd type="none" w="med" len="med"/></a:lnB><a:noFill/></a:tcPr></a:tc></a:tr><a:tr h="136691"><a:tc rowSpan="2"><a:txBody><a:bodyPr/><a:lstStyle/><a:p><a:pPr algn="l" fontAlgn="ctr"/><a:r><a:rPr lang="en-US" sz="1400" u="none" strike="noStrike"><a:effectLst/><a:latin typeface="Times New Roman" panose="02020603050405020304" pitchFamily="18" charset="0"/><a:cs typeface="Times New Roman" panose="02020603050405020304" pitchFamily="18" charset="0"/></a:rPr><a:t>Human foxo3a</a:t></a:r><a:endParaRPr lang="en-US" sz="1400" b="0" i="0" u="none" strike="noStrike"><a:solidFill><a:srgbClr val="000000"/></a:solidFill><a:effectLst/><a:latin typeface="Times New Roman" panose="02020603050405020304" pitchFamily="18" charset="0"/><a:ea typeface="宋体" panose="02010600030101010101" pitchFamily="2" charset="-122"/><a:cs typeface="Times New Roman" panose="02020603050405020304" pitchFamily="18" charset="0"/></a:endParaRPr></a:p></a:txBody><a:tcPr marL="5695" marR="5695" marT="5695" marB="0" anchor="ctr"><a:lnL w="12700" cap="flat" cmpd="sng" algn="ctr"><a:solidFill><a:schemeClr val="tx1"/></a:solidFill><a:prstDash val="solid"/><a:round/><a:headEnd type="none" w="med" len="med"/><a:tailEnd type="none" w="med" len="med"/></a:lnL><a:lnR w="12700" cap="flat" cmpd="sng" algn="ctr"><a:solidFill><a:schemeClr val="tx1"/></a:solidFill><a:prstDash val="solid"/><a:round/><a:headEnd type="none" w="med" len="med"/><a:tailEnd type="none" w="med" len="med"/></a:lnR><a:lnT w="12700" cap="flat" cmpd="sng" algn="ctr"><a:solidFill><a:schemeClr val="tx1"/></a:solidFill><a:prstDash val="solid"/><a:round/><a:headEnd type="none" w="med" len="med"/><a:tailEnd type="none" w="med" len="med"/></a:lnT><a:lnB w="12700" cap="flat" cmpd="sng" algn="ctr"><a:solidFill><a:schemeClr val="tx1"/></a:solidFill><a:prstDash val="solid"/><a:round/><a:headEnd type="none" w="med" len="med"/><a:tailEnd type="none" w="med" len="med"/></a:lnB><a:noFill/></a:tcPr></a:tc><a:tc><a:txBody><a:bodyPr/><a:lstStyle/><a:p><a:pPr algn="l" fontAlgn="b"/><a:r><a:rPr lang="en-US" sz="1400" u="none" strike="noStrike"><a:effectLst/><a:latin typeface="Times New Roman" panose="02020603050405020304" pitchFamily="18" charset="0"/><a:cs typeface="Times New Roman" panose="02020603050405020304" pitchFamily="18" charset="0"/></a:rPr><a:t>F:5’-GCTCCACCACCAGCACCAAACCCAG-3'</a:t></a:r><a:endParaRPr lang="en-US" sz="1400" b="0" i="0" u="none" strike="noStrike"><a:solidFill><a:srgbClr val="000000"/></a:solidFill><a:effectLst/><a:latin typeface="Times New Roman" panose="02020603050405020304" pitchFamily="18" charset="0"/><a:ea typeface="宋体" panose="02010600030101010101" pitchFamily="2" charset="-122"/><a:cs typeface="Times New Roman" panose="02020603050405020304" pitchFamily="18" charset="0"/></a:endParaRPr></a:p></a:txBody><a:tcPr marL="5695" marR="5695" marT="5695" marB="0" anchor="b"><a:lnL w="12700" cap="flat" cmpd="sng" algn="ctr"><a:solidFill><a:schemeClr val="tx1"/></a:solidFill><a:prstDash val="solid"/><a:round/><a:headEnd type="none" w="med" len="med"/><a:tailEnd type="none" w="med" len="med"/></a:lnL><a:lnR w="12700" cap="flat" cmpd="sng" algn="ctr"><a:solidFill><a:schemeClr val="tx1"/></a:solidFill><a:prstDash val="solid"/><a:round/><a:headEnd type="none" w="med" len="med"/><a:tailEnd type="none" w="med" len="med"/></a:lnR><a:lnT w="12700" cap="flat" cmpd="sng" algn="ctr"><a:solidFill><a:schemeClr val="tx1"/></a:solidFill><a:prstDash val="solid"/><a:round/><a:headEnd type="none" w="med" len="med"/><a:tailEnd type="none" w="med" len="med"/></a:lnT><a:lnB w="12700" cap="flat" cmpd="sng" algn="ctr"><a:solidFill><a:schemeClr val="tx1"/></a:solidFill><a:prstDash val="solid"/><a:round/><a:headEnd type="none" w="med" len="med"/><a:tailEnd type="none" w="med" len="med"/></a:lnB><a:noFill/></a:tcPr></a:tc></a:tr><a:tr h="136691"><a:tc vMerge="1"><a:txBody><a:bodyPr/><a:lstStyle/><a:p><a:endParaRPr lang="zh-CN" altLang="en-US"/></a:p></a:txBody><a:tcPr/></a:tc><a:tc><a:txBody><a:bodyPr/><a:lstStyle/><a:p><a:pPr algn="l" fontAlgn="b"/><a:r><a:rPr lang="en-US" sz="1400" u="none" strike="noStrike"><a:effectLst/><a:latin typeface="Times New Roman" panose="02020603050405020304" pitchFamily="18" charset="0"/><a:cs typeface="Times New Roman" panose="02020603050405020304" pitchFamily="18" charset="0"/></a:rPr><a:t>R:5'-TGAGAGAGAGTCCGAGAGGGTTTGC-3'</a:t></a:r><a:endParaRPr lang="en-US" sz="1400" b="0" i="0" u="none" strike="noStrike"><a:solidFill><a:srgbClr val="000000"/></a:solidFill><a:effectLst/><a:latin typeface="Times New Roman" panose="02020603050405020304" pitchFamily="18" charset="0"/><a:ea typeface="宋体" panose="02010600030101010101" pitchFamily="2" charset="-122"/><a:cs typeface="Times New Roman" panose="02020603050405020304" pitchFamily="18" charset="0"/></a:endParaRPr></a:p></a:txBody><a:tcPr marL="5695" marR="5695" marT="5695" marB="0" anchor="b"><a:lnL w="12700" cap="flat" cmpd="sng" algn="ctr"><a:solidFill><a:schemeClr val="tx1"/></a:solidFill><a:prstDash val="solid"/><a:round/><a:headEnd type="none" w="med" len="med"/><a:tailEnd type="none" w="med" len="med"/></a:lnL><a:lnR w="12700" cap="flat" cmpd="sng" algn="ctr"><a:solidFill><a:schemeClr val="tx1"/></a:solidFill><a:prstDash val="solid"/><a:round/><a:headEnd type="none" w="med" len="med"/><a:tailEnd type="none" w="med" len="med"/></a:lnR><a:lnT w="12700" cap="flat" cmpd="sng" algn="ctr"><a:solidFill><a:schemeClr val="tx1"/></a:solidFill><a:prstDash val="solid"/><a:round/><a:headEnd type="none" w="med" len="med"/><a:tailEnd type="none" w="med" len="med"/></a:lnT><a:lnB w="12700" cap="flat" cmpd="sng" algn="ctr"><a:solidFill><a:schemeClr val="tx1"/></a:solidFill><a:prstDash val="solid"/><a:round/><a:headEnd type="none" w="med" len="med"/><a:tailEnd type="none" w="med" len="med"/></a:lnB><a:noFill/></a:tcPr></a:tc></a:tr><a:tr h="136691"><a:tc rowSpan="2"><a:txBody><a:bodyPr/><a:lstStyle/><a:p><a:pPr algn="l" fontAlgn="ctr"/><a:r><a:rPr lang="en-US" sz="1400" u="none" strike="noStrike"><a:effectLst/><a:latin typeface="Times New Roman" panose="02020603050405020304" pitchFamily="18" charset="0"/><a:cs typeface="Times New Roman" panose="02020603050405020304" pitchFamily="18" charset="0"/></a:rPr><a:t>Human gapdh </a:t></a:r><a:endParaRPr lang="en-US" sz="1400" b="0" i="0" u="none" strike="noStrike"><a:solidFill><a:srgbClr val="000000"/></a:solidFill><a:effectLst/><a:latin typeface="Times New Roman" panose="02020603050405020304" pitchFamily="18" charset="0"/><a:ea typeface="宋体" panose="02010600030101010101" pitchFamily="2" charset="-122"/><a:cs typeface="Times New Roman" panose="02020603050405020304" pitchFamily="18" charset="0"/></a:endParaRPr></a:p></a:txBody><a:tcPr marL="5695" marR="5695" marT="5695" marB="0" anchor="ctr"><a:lnL w="12700" cap="flat" cmpd="sng" algn="ctr"><a:solidFill><a:schemeClr val="tx1"/></a:solidFill><a:prstDash val="solid"/><a:round/><a:headEnd type="none" w="med" len="med"/><a:tailEnd type="none" w="med" len="med"/></a:lnL><a:lnR w="12700" cap="flat" cmpd="sng" algn="ctr"><a:solidFill><a:schemeClr val="tx1"/></a:solidFill><a:prstDash val="solid"/><a:round/><a:headEnd type="none" w="med" len="med"/><a:tailEnd type="none" w="med" len="med"/></a:lnR><a:lnT w="12700" cap="flat" cmpd="sng" algn="ctr"><a:solidFill><a:schemeClr val="tx1"/></a:solidFill><a:prstDash val="solid"/><a:round/><a:headEnd type="none" w="med" len="med"/><a:tailEnd type="none" w="med" len="med"/></a:lnT><a:lnB w="12700" cap="flat" cmpd="sng" algn="ctr"><a:solidFill><a:schemeClr val="tx1"/></a:solidFill><a:prstDash val="solid"/><a:round/><a:headEnd type="none" w="med" len="med"/><a:tailEnd type="none" w="med" len="med"/></a:lnB><a:noFill/></a:tcPr></a:tc><a:tc><a:txBody><a:bodyPr/><a:lstStyle/><a:p><a:pPr algn="l" fontAlgn="ctr"/><a:r><a:rPr lang="en-US" sz="1400" u="none" strike="noStrike"><a:effectLst/><a:latin typeface="Times New Roman" panose="02020603050405020304" pitchFamily="18" charset="0"/><a:cs typeface="Times New Roman" panose="02020603050405020304" pitchFamily="18" charset="0"/></a:rPr><a:t>F:5’-AGAAGGCTGGGGCTCATTTG-3'</a:t></a:r><a:endParaRPr lang="en-US" sz="1400" b="0" i="0" u="none" strike="noStrike"><a:solidFill><a:srgbClr val="000000"/></a:solidFill><a:effectLst/><a:latin typeface="Times New Roman" panose="02020603050405020304" pitchFamily="18" charset="0"/><a:ea typeface="宋体" panose="02010600030101010101" pitchFamily="2" charset="-122"/><a:cs typeface="Times New Roman" panose="02020603050405020304" pitchFamily="18" charset="0"/></a:endParaRPr></a:p></a:txBody><a:tcPr marL="5695" marR="5695" marT="5695" marB="0" anchor="ctr"><a:lnL w="12700" cap="flat" cmpd="sng" algn="ctr"><a:solidFill><a:schemeClr val="tx1"/></a:solidFill><a:prstDash val="solid"/><a:round/><a:headEnd type="none" w="med" len="med"/><a:tailEnd type="none" w="med" len="med"/></a:lnL><a:lnR w="12700" cap="flat" cmpd="sng" algn="ctr"><a:solidFill><a:schemeClr val="tx1"/></a:solidFill><a:prstDash val="solid"/><a:round/><a:headEnd type="none" w="med" len="med"/><a:tailEnd type="none" w="med" len="med"/></a:lnR><a:lnT w="12700" cap="flat" cmpd="sng" algn="ctr"><a:solidFill><a:schemeClr val="tx1"/></a:solidFill><a:prstDash val="solid"/><a:round/><a:headEnd type="none" w="med" len="med"/><a:tailEnd type="none" w="med" len="med"/></a:lnT><a:lnB w="12700" cap="flat" cmpd="sng" algn="ctr"><a:solidFill><a:schemeClr val="tx1"/></a:solidFill><a:prstDash val="solid"/><a:round/><a:headEnd type="none" w="med" len="med"/><a:tailEnd type="none" w="med" len="med"/></a:lnB><a:noFill/></a:tcPr></a:tc></a:tr><a:tr h="136691"><a:tc vMerge="1"><a:txBody><a:bodyPr/><a:lstStyle/><a:p><a:endParaRPr lang="zh-CN" altLang="en-US"/></a:p></a:txBody><a:tcPr/></a:tc><a:tc><a:txBody><a:bodyPr/><a:lstStyle/><a:p><a:pPr algn="l" fontAlgn="ctr"/><a:r><a:rPr lang="en-US" sz="1400" u="none" strike="noStrike"><a:effectLst/><a:latin typeface="Times New Roman" panose="02020603050405020304" pitchFamily="18" charset="0"/><a:cs typeface="Times New Roman" panose="02020603050405020304" pitchFamily="18" charset="0"/></a:rPr><a:t>R:5'-AGGGGCCATCCACAGTCTTC-3'</a:t></a:r><a:endParaRPr lang="en-US" sz="1400" b="0" i="0" u="none" strike="noStrike"><a:solidFill><a:srgbClr val="000000"/></a:solidFill><a:effectLst/><a:latin typeface="Times New Roman" panose="02020603050405020304" pitchFamily="18" charset="0"/><a:ea typeface="宋体" panose="02010600030101010101" pitchFamily="2" charset="-122"/><a:cs typeface="Times New Roman" panose="02020603050405020304" pitchFamily="18" charset="0"/></a:endParaRPr></a:p></a:txBody><a:tcPr marL="5695" marR="5695" marT="5695" marB="0" anchor="ctr"><a:lnL w="12700" cap="flat" cmpd="sng" algn="ctr"><a:solidFill><a:schemeClr val="tx1"/></a:solidFill><a:prstDash val="solid"/><a:round/><a:headEnd type="none" w="med" len="med"/><a:tailEnd type="none" w="med" len="med"/></a:lnL><a:lnR w="12700" cap="flat" cmpd="sng" algn="ctr"><a:solidFill><a:schemeClr val="tx1"/></a:solidFill><a:prstDash val="solid"/><a:round/><a:headEnd type="none" w="med" len="med"/><a:tailEnd type="none" w="med" len="med"/></a:lnR><a:lnT w="12700" cap="flat" cmpd="sng" algn="ctr"><a:solidFill><a:schemeClr val="tx1"/></a:solidFill><a:prstDash val="solid"/><a:round/><a:headEnd type="none" w="med" len="med"/><a:tailEnd type="none" w="med" len="med"/></a:lnT><a:lnB w="12700" cap="flat" cmpd="sng" algn="ctr"><a:solidFill><a:schemeClr val="tx1"/></a:solidFill><a:prstDash val="solid"/><a:round/><a:headEnd type="none" w="med" len="med"/><a:tailEnd type="none" w="med" len="med"/></a:lnB><a:noFill/></a:tcPr></a:tc></a:tr><a:tr h="381596"><a:tc rowSpan="2"><a:txBody><a:bodyPr/><a:lstStyle/><a:p><a:pPr algn="l" fontAlgn="ctr"/><a:r><a:rPr lang="en-US" sz="1400" u="none" strike="noStrike"><a:effectLst/><a:latin typeface="Times New Roman" panose="02020603050405020304" pitchFamily="18" charset="0"/><a:cs typeface="Times New Roman" panose="02020603050405020304" pitchFamily="18" charset="0"/></a:rPr><a:t>Human pd-l1 3'-UTR</a:t></a:r><a:endParaRPr lang="en-US" sz="1400" b="0" i="0" u="none" strike="noStrike"><a:solidFill><a:srgbClr val="000000"/></a:solidFill><a:effectLst/><a:latin typeface="Times New Roman" panose="02020603050405020304" pitchFamily="18" charset="0"/><a:ea typeface="宋体" panose="02010600030101010101" pitchFamily="2" charset="-122"/><a:cs typeface="Times New Roman" panose="02020603050405020304" pitchFamily="18" charset="0"/></a:endParaRPr></a:p></a:txBody><a:tcPr marL="5695" marR="5695" marT="5695" marB="0" anchor="ctr"><a:lnL w="12700" cap="flat" cmpd="sng" algn="ctr"><a:solidFill><a:schemeClr val="tx1"/></a:solidFill><a:prstDash val="solid"/><a:round/><a:headEnd type="none" w="med" len="med"/><a:tailEnd type="none" w="med" len="med"/></a:lnL><a:lnR w="12700" cap="flat" cmpd="sng" algn="ctr"><a:solidFill><a:schemeClr val="tx1"/></a:solidFill><a:prstDash val="solid"/><a:round/><a:headEnd type="none" w="med" len="med"/><a:tailEnd type="none" w="med" len="med"/></a:lnR><a:lnT w="12700" cap="flat" cmpd="sng" algn="ctr"><a:solidFill><a:schemeClr val="tx1"/></a:solidFill><a:prstDash val="solid"/><a:round/><a:headEnd type="none" w="med" len="med"/><a:tailEnd type="none" w="med" len="med"/></a:lnT><a:lnB w="12700" cap="flat" cmpd="sng" algn="ctr"><a:solidFill><a:schemeClr val="tx1"/></a:solidFill><a:prstDash val="solid"/><a:round/><a:headEnd type="none" w="med" len="med"/><a:tailEnd type="none" w="med" len="med"/></a:lnB><a:noFill/></a:tcPr></a:tc><a:tc><a:txBody><a:bodyPr/><a:lstStyle/><a:p><a:pPr algn="l" fontAlgn="ctr"/><a:r><a:rPr lang="en-US" sz="1400" u="none" strike="noStrike"><a:effectLst/><a:latin typeface="Times New Roman" panose="02020603050405020304" pitchFamily="18" charset="0"/><a:cs typeface="Times New Roman" panose="02020603050405020304" pitchFamily="18" charset="0"/></a:rPr><a:t>F:5’-CCCAAGCTTTAATTTGAGGGTCAGTTCCTGCAG-3'</a:t></a:r><a:endParaRPr lang="en-US" sz="1400" b="0" i="0" u="none" strike="noStrike"><a:solidFill><a:srgbClr val="000000"/></a:solidFill><a:effectLst/><a:latin typeface="Times New Roman" panose="02020603050405020304" pitchFamily="18" charset="0"/><a:ea typeface="宋体" panose="02010600030101010101" pitchFamily="2" charset="-122"/><a:cs typeface="Times New Roman" panose="02020603050405020304" pitchFamily="18" charset="0"/></a:endParaRPr></a:p></a:txBody><a:tcPr marL="5695" marR="5695" marT="5695" marB="0" anchor="ctr"><a:lnL w="12700" cap="flat" cmpd="sng" algn="ctr"><a:solidFill><a:schemeClr val="tx1"/></a:solidFill><a:prstDash val="solid"/><a:round/><a:headEnd type="none" w="med" len="med"/><a:tailEnd type="none" w="med" len="med"/></a:lnL><a:lnR w="12700" cap="flat" cmpd="sng" algn="ctr"><a:solidFill><a:schemeClr val="tx1"/></a:solidFill><a:prstDash val="solid"/><a:round/><a:headEnd type="none" w="med" len="med"/><a:tailEnd type="none" w="med" len="med"/></a:lnR><a:lnT w="12700" cap="flat" cmpd="sng" algn="ctr"><a:solidFill><a:schemeClr val="tx1"/></a:solidFill><a:prstDash val="solid"/><a:round/><a:headEnd type="none" w="med" len="med"/><a:tailEnd type="none" w="med" len="med"/></a:lnT><a:lnB w="12700" cap="flat" cmpd="sng" algn="ctr"><a:solidFill><a:schemeClr val="tx1"/></a:solidFill><a:prstDash val="solid"/><a:round/><a:headEnd type="none" w="med" len="med"/><a:tailEnd type="none" w="med" len="med"/></a:lnB><a:noFill/></a:tcPr></a:tc></a:tr><a:tr h="381596"><a:tc vMerge="1"><a:txBody><a:bodyPr/><a:lstStyle/><a:p><a:endParaRPr lang="zh-CN" altLang="en-US"/></a:p></a:txBody><a:tcPr/></a:tc><a:tc><a:txBody><a:bodyPr/><a:lstStyle/><a:p><a:pPr algn="l" fontAlgn="ctr"/><a:r><a:rPr lang="en-US" sz="1400" u="none" strike="noStrike"><a:effectLst/><a:latin typeface="Times New Roman" panose="02020603050405020304" pitchFamily="18" charset="0"/><a:cs typeface="Times New Roman" panose="02020603050405020304" pitchFamily="18" charset="0"/></a:rPr><a:t>R:5'-CCGCTCGAGATCATCTCTGCCTATGCCATTTAG-3'</a:t></a:r><a:endParaRPr lang="en-US" sz="1400" b="0" i="0" u="none" strike="noStrike"><a:solidFill><a:srgbClr val="000000"/></a:solidFill><a:effectLst/><a:latin typeface="Times New Roman" panose="02020603050405020304" pitchFamily="18" charset="0"/><a:ea typeface="宋体" panose="02010600030101010101" pitchFamily="2" charset="-122"/><a:cs typeface="Times New Roman" panose="02020603050405020304" pitchFamily="18" charset="0"/></a:endParaRPr></a:p></a:txBody><a:tcPr marL="5695" marR="5695" marT="5695" marB="0" anchor="ctr"><a:lnL w="12700" cap="flat" cmpd="sng" algn="ctr"><a:solidFill><a:schemeClr val="tx1"/></a:solidFill><a:prstDash val="solid"/><a:round/><a:headEnd type="none" w="med" len="med"/><a:tailEnd type="none" w="med" len="med"/></a:lnL><a:lnR w="12700" cap="flat" cmpd="sng" algn="ctr"><a:solidFill><a:schemeClr val="tx1"/></a:solidFill><a:prstDash val="solid"/><a:round/><a:headEnd type="none" w="med" len="med"/><a:tailEnd type="none" w="med" len="med"/></a:lnR><a:lnT w="12700" cap="flat" cmpd="sng" algn="ctr"><a:solidFill><a:schemeClr val="tx1"/></a:solidFill><a:prstDash val="solid"/><a:round/><a:headEnd type="none" w="med" len="med"/><a:tailEnd type="none" w="med" len="med"/></a:lnT><a:lnB w="12700" cap="flat" cmpd="sng" algn="ctr"><a:solidFill><a:schemeClr val="tx1"/></a:solidFill><a:prstDash val="solid"/><a:round/><a:headEnd type="none" w="med" len="med"/><a:tailEnd type="none" w="med" len="med"/></a:lnB><a:noFill/></a:tcPr></a:tc></a:tr><a:tr h="381596"><a:tc rowSpan="2"><a:txBody><a:bodyPr/><a:lstStyle/><a:p><a:pPr algn="l" fontAlgn="ctr"/><a:r><a:rPr lang="en-US" sz="1400" u="none" strike="noStrike"><a:effectLst/><a:latin typeface="Times New Roman" panose="02020603050405020304" pitchFamily="18" charset="0"/><a:cs typeface="Times New Roman" panose="02020603050405020304" pitchFamily="18" charset="0"/></a:rPr><a:t>Human pd-l1 3'-UTR-miR-145 binding site mut</a:t></a:r><a:endParaRPr lang="en-US" sz="1400" b="0" i="0" u="none" strike="noStrike"><a:solidFill><a:srgbClr val="000000"/></a:solidFill><a:effectLst/><a:latin typeface="Times New Roman" panose="02020603050405020304" pitchFamily="18" charset="0"/><a:ea typeface="宋体" panose="02010600030101010101" pitchFamily="2" charset="-122"/><a:cs typeface="Times New Roman" panose="02020603050405020304" pitchFamily="18" charset="0"/></a:endParaRPr></a:p></a:txBody><a:tcPr marL="5695" marR="5695" marT="5695" marB="0" anchor="ctr"><a:lnL w="12700" cap="flat" cmpd="sng" algn="ctr"><a:solidFill><a:schemeClr val="tx1"/></a:solidFill><a:prstDash val="solid"/><a:round/><a:headEnd type="none" w="med" len="med"/><a:tailEnd type="none" w="med" len="med"/></a:lnL><a:lnR w="12700" cap="flat" cmpd="sng" algn="ctr"><a:solidFill><a:schemeClr val="tx1"/></a:solidFill><a:prstDash val="solid"/><a:round/><a:headEnd type="none" w="med" len="med"/><a:tailEnd type="none" w="med" len="med"/></a:lnR><a:lnT w="12700" cap="flat" cmpd="sng" algn="ctr"><a:solidFill><a:schemeClr val="tx1"/></a:solidFill><a:prstDash val="solid"/><a:round/><a:headEnd type="none" w="med" len="med"/><a:tailEnd type="none" w="med" len="med"/></a:lnT><a:lnB w="12700" cap="flat" cmpd="sng" algn="ctr"><a:solidFill><a:schemeClr val="tx1"/></a:solidFill><a:prstDash val="solid"/><a:round/><a:headEnd type="none" w="med" len="med"/><a:tailEnd type="none" w="med" len="med"/></a:lnB><a:noFill/></a:tcPr></a:tc><a:tc><a:txBody><a:bodyPr/><a:lstStyle/><a:p><a:pPr algn="l" fontAlgn="ctr"/><a:r><a:rPr lang="en-US" sz="1400" u="none" strike="noStrike"><a:effectLst/><a:latin typeface="Times New Roman" panose="02020603050405020304" pitchFamily="18" charset="0"/><a:cs typeface="Times New Roman" panose="02020603050405020304" pitchFamily="18" charset="0"/></a:rPr><a:t>F:5'-ACCCTGAAAAATAACACCATAATTCCTTTTCTAGCAT-3'</a:t></a:r><a:endParaRPr lang="en-US" sz="1400" b="0" i="0" u="none" strike="noStrike"><a:solidFill><a:srgbClr val="000000"/></a:solidFill><a:effectLst/><a:latin typeface="Times New Roman" panose="02020603050405020304" pitchFamily="18" charset="0"/><a:ea typeface="宋体" panose="02010600030101010101" pitchFamily="2" charset="-122"/><a:cs typeface="Times New Roman" panose="02020603050405020304" pitchFamily="18" charset="0"/></a:endParaRPr></a:p></a:txBody><a:tcPr marL="5695" marR="5695" marT="5695" marB="0" anchor="ctr"><a:lnL w="12700" cap="flat" cmpd="sng" algn="ctr"><a:solidFill><a:schemeClr val="tx1"/></a:solidFill><a:prstDash val="solid"/><a:round/><a:headEnd type="none" w="med" len="med"/><a:tailEnd type="none" w="med" len="med"/></a:lnL><a:lnR w="12700" cap="flat" cmpd="sng" algn="ctr"><a:solidFill><a:schemeClr val="tx1"/></a:solidFill><a:prstDash val="solid"/><a:round/><a:headEnd type="none" w="med" len="med"/><a:tailEnd type="none" w="med" len="med"/></a:lnR><a:lnT w="12700" cap="flat" cmpd="sng" algn="ctr"><a:solidFill><a:schemeClr val="tx1"/></a:solidFill><a:prstDash val="solid"/><a:round/><a:headEnd type="none" w="med" len="med"/><a:tailEnd type="none" w="med" len="med"/></a:lnT><a:lnB w="12700" cap="flat" cmpd="sng" algn="ctr"><a:solidFill><a:schemeClr val="tx1"/></a:solidFill><a:prstDash val="solid"/><a:round/><a:headEnd type="none" w="med" len="med"/><a:tailEnd type="none" w="med" len="med"/></a:lnB><a:noFill/></a:tcPr></a:tc></a:tr><a:tr h="381596"><a:tc vMerge="1"><a:txBody><a:bodyPr/><a:lstStyle/><a:p><a:endParaRPr lang="zh-CN" altLang="en-US"/></a:p></a:txBody><a:tcPr/></a:tc><a:tc><a:txBody><a:bodyPr/><a:lstStyle/><a:p><a:pPr algn="l" fontAlgn="ctr"/><a:r><a:rPr lang="en-US" sz="1400" u="none" strike="noStrike"><a:effectLst/><a:latin typeface="Times New Roman" panose="02020603050405020304" pitchFamily="18" charset="0"/><a:cs typeface="Times New Roman" panose="02020603050405020304" pitchFamily="18" charset="0"/></a:rPr><a:t>R:5'-ATGCTAGAAAGGAATTATGGTGTTATTTTTCAGGGT-3'</a:t></a:r><a:endParaRPr lang="en-US" sz="1400" b="0" i="0" u="none" strike="noStrike"><a:solidFill><a:srgbClr val="000000"/></a:solidFill><a:effectLst/><a:latin typeface="Times New Roman" panose="02020603050405020304" pitchFamily="18" charset="0"/><a:ea typeface="宋体" panose="02010600030101010101" pitchFamily="2" charset="-122"/><a:cs typeface="Times New Roman" panose="02020603050405020304" pitchFamily="18" charset="0"/></a:endParaRPr></a:p></a:txBody><a:tcPr marL="5695" marR="5695" marT="5695" marB="0" anchor="ctr"><a:lnL w="12700" cap="flat" cmpd="sng" algn="ctr"><a:solidFill><a:schemeClr val="tx1"/></a:solidFill><a:prstDash val="solid"/><a:round/><a:headEnd type="none" w="med" len="med"/><a:tailEnd type="none" w="med" len="med"/></a:lnL><a:lnR w="12700" cap="flat" cmpd="sng" algn="ctr"><a:solidFill><a:schemeClr val="tx1"/></a:solidFill><a:prstDash val="solid"/><a:round/><a:headEnd type="none" w="med" len="med"/><a:tailEnd type="none" w="med" len="med"/></a:lnR><a:lnT w="12700" cap="flat" cmpd="sng" algn="ctr"><a:solidFill><a:schemeClr val="tx1"/></a:solidFill><a:prstDash val="solid"/><a:round/><a:headEnd type="none" w="med" len="med"/><a:tailEnd type="none" w="med" len="med"/></a:lnT><a:lnB w="12700" cap="flat" cmpd="sng" algn="ctr"><a:solidFill><a:schemeClr val="tx1"/></a:solidFill><a:prstDash val="solid"/><a:round/><a:headEnd type="none" w="med" len="med"/><a:tailEnd type="none" w="med" len="med"/></a:lnB><a:noFill/></a:tcPr></a:tc></a:tr><a:tr h="136691"><a:tc rowSpan="2"><a:txBody><a:bodyPr/><a:lstStyle/><a:p><a:pPr algn="l" fontAlgn="ctr"/><a:r><a:rPr lang="en-US" sz="1400" u="none" strike="noStrike"><a:effectLst/><a:latin typeface="Times New Roman" panose="02020603050405020304" pitchFamily="18" charset="0"/><a:cs typeface="Times New Roman" panose="02020603050405020304" pitchFamily="18" charset="0"/></a:rPr><a:t>Human pre-miR-145</a:t></a:r><a:endParaRPr lang="en-US" sz="1400" b="0" i="0" u="none" strike="noStrike"><a:solidFill><a:srgbClr val="000000"/></a:solidFill><a:effectLst/><a:latin typeface="Times New Roman" panose="02020603050405020304" pitchFamily="18" charset="0"/><a:ea typeface="宋体" panose="02010600030101010101" pitchFamily="2" charset="-122"/><a:cs typeface="Times New Roman" panose="02020603050405020304" pitchFamily="18" charset="0"/></a:endParaRPr></a:p></a:txBody><a:tcPr marL="5695" marR="5695" marT="5695" marB="0" anchor="ctr"><a:lnL w="12700" cap="flat" cmpd="sng" algn="ctr"><a:solidFill><a:schemeClr val="tx1"/></a:solidFill><a:prstDash val="solid"/><a:round/><a:headEnd type="none" w="med" len="med"/><a:tailEnd type="none" w="med" len="med"/></a:lnL><a:lnR w="12700" cap="flat" cmpd="sng" algn="ctr"><a:solidFill><a:schemeClr val="tx1"/></a:solidFill><a:prstDash val="solid"/><a:round/><a:headEnd type="none" w="med" len="med"/><a:tailEnd type="none" w="med" len="med"/></a:lnR><a:lnT w="12700" cap="flat" cmpd="sng" algn="ctr"><a:solidFill><a:schemeClr val="tx1"/></a:solidFill><a:prstDash val="solid"/><a:round/><a:headEnd type="none" w="med" len="med"/><a:tailEnd type="none" w="med" len="med"/></a:lnT><a:lnB w="12700" cap="flat" cmpd="sng" algn="ctr"><a:solidFill><a:schemeClr val="tx1"/></a:solidFill><a:prstDash val="solid"/><a:round/><a:headEnd type="none" w="med" len="med"/><a:tailEnd type="none" w="med" len="med"/></a:lnB><a:noFill/></a:tcPr></a:tc><a:tc><a:txBody><a:bodyPr/><a:lstStyle/><a:p><a:pPr algn="l" fontAlgn="ctr"/><a:r><a:rPr lang="en-US" sz="1400" u="none" strike="noStrike"><a:effectLst/><a:latin typeface="Times New Roman" panose="02020603050405020304" pitchFamily="18" charset="0"/><a:cs typeface="Times New Roman" panose="02020603050405020304" pitchFamily="18" charset="0"/></a:rPr><a:t>F:5'-GGTCCAGTTTTCCCAG-3'</a:t></a:r><a:endParaRPr lang="en-US" sz="1400" b="0" i="0" u="none" strike="noStrike"><a:solidFill><a:srgbClr val="000000"/></a:solidFill><a:effectLst/><a:latin typeface="Times New Roman" panose="02020603050405020304" pitchFamily="18" charset="0"/><a:ea typeface="宋体" panose="02010600030101010101" pitchFamily="2" charset="-122"/><a:cs typeface="Times New Roman" panose="02020603050405020304" pitchFamily="18" charset="0"/></a:endParaRPr></a:p></a:txBody><a:tcPr marL="5695" marR="5695" marT="5695" marB="0" anchor="ctr"><a:lnL w="12700" cap="flat" cmpd="sng" algn="ctr"><a:solidFill><a:schemeClr val="tx1"/></a:solidFill><a:prstDash val="solid"/><a:round/><a:headEnd type="none" w="med" len="med"/><a:tailEnd type="none" w="med" len="med"/></a:lnL><a:lnR w="12700" cap="flat" cmpd="sng" algn="ctr"><a:solidFill><a:schemeClr val="tx1"/></a:solidFill><a:prstDash val="solid"/><a:round/><a:headEnd type="none" w="med" len="med"/><a:tailEnd type="none" w="med" len="med"/></a:lnR><a:lnT w="12700" cap="flat" cmpd="sng" algn="ctr"><a:solidFill><a:schemeClr val="tx1"/></a:solidFill><a:prstDash val="solid"/><a:round/><a:headEnd type="none" w="med" len="med"/><a:tailEnd type="none" w="med" len="med"/></a:lnT><a:lnB w="12700" cap="flat" cmpd="sng" algn="ctr"><a:solidFill><a:schemeClr val="tx1"/></a:solidFill><a:prstDash val="solid"/><a:round/><a:headEnd type="none" w="med" len="med"/><a:tailEnd type="none" w="med" len="med"/></a:lnB><a:noFill/></a:tcPr></a:tc></a:tr><a:tr h="136691"><a:tc vMerge="1"><a:txBody><a:bodyPr/><a:lstStyle/><a:p><a:endParaRPr lang="zh-CN" altLang="en-US"/></a:p></a:txBody><a:tcPr/></a:tc><a:tc><a:txBody><a:bodyPr/><a:lstStyle/><a:p><a:pPr algn="l" fontAlgn="ctr"/><a:r><a:rPr lang="en-US" sz="1400" u="none" strike="noStrike"><a:effectLst/><a:latin typeface="Times New Roman" panose="02020603050405020304" pitchFamily="18" charset="0"/><a:cs typeface="Times New Roman" panose="02020603050405020304" pitchFamily="18" charset="0"/></a:rPr><a:t>R:5'-GAACAGTATTTCCAGG-3'</a:t></a:r><a:endParaRPr lang="en-US" sz="1400" b="0" i="0" u="none" strike="noStrike"><a:solidFill><a:srgbClr val="000000"/></a:solidFill><a:effectLst/><a:latin typeface="Times New Roman" panose="02020603050405020304" pitchFamily="18" charset="0"/><a:ea typeface="宋体" panose="02010600030101010101" pitchFamily="2" charset="-122"/><a:cs typeface="Times New Roman" panose="02020603050405020304" pitchFamily="18" charset="0"/></a:endParaRPr></a:p></a:txBody><a:tcPr marL="5695" marR="5695" marT="5695" marB="0" anchor="ctr"><a:lnL w="12700" cap="flat" cmpd="sng" algn="ctr"><a:solidFill><a:schemeClr val="tx1"/></a:solidFill><a:prstDash val="solid"/><a:round/><a:headEnd type="none" w="med" len="med"/><a:tailEnd type="none" w="med" len="med"/></a:lnL><a:lnR w="12700" cap="flat" cmpd="sng" algn="ctr"><a:solidFill><a:schemeClr val="tx1"/></a:solidFill><a:prstDash val="solid"/><a:round/><a:headEnd type="none" w="med" len="med"/><a:tailEnd type="none" w="med" len="med"/></a:lnR><a:lnT w="12700" cap="flat" cmpd="sng" algn="ctr"><a:solidFill><a:schemeClr val="tx1"/></a:solidFill><a:prstDash val="solid"/><a:round/><a:headEnd type="none" w="med" len="med"/><a:tailEnd type="none" w="med" len="med"/></a:lnT><a:lnB w="12700" cap="flat" cmpd="sng" algn="ctr"><a:solidFill><a:schemeClr val="tx1"/></a:solidFill><a:prstDash val="solid"/><a:round/><a:headEnd type="none" w="med" len="med"/><a:tailEnd type="none" w="med" len="med"/></a:lnB><a:noFill/></a:tcPr></a:tc></a:tr><a:tr h="381596"><a:tc rowSpan="2"><a:txBody><a:bodyPr/><a:lstStyle/><a:p><a:pPr algn="l" fontAlgn="ctr"/><a:r><a:rPr lang="en-US" sz="1400" u="none" strike="noStrike"><a:effectLst/><a:latin typeface="Times New Roman" panose="02020603050405020304" pitchFamily="18" charset="0"/><a:cs typeface="Times New Roman" panose="02020603050405020304" pitchFamily="18" charset="0"/></a:rPr><a:t>Human GFP-PD-L1</a:t></a:r><a:endParaRPr lang="en-US" sz="1400" b="0" i="0" u="none" strike="noStrike"><a:solidFill><a:srgbClr val="000000"/></a:solidFill><a:effectLst/><a:latin typeface="Times New Roman" panose="02020603050405020304" pitchFamily="18" charset="0"/><a:ea typeface="宋体" panose="02010600030101010101" pitchFamily="2" charset="-122"/><a:cs typeface="Times New Roman" panose="02020603050405020304" pitchFamily="18" charset="0"/></a:endParaRPr></a:p></a:txBody><a:tcPr marL="5695" marR="5695" marT="5695" marB="0" anchor="ctr"><a:lnL w="12700" cap="flat" cmpd="sng" algn="ctr"><a:solidFill><a:schemeClr val="tx1"/></a:solidFill><a:prstDash val="solid"/><a:round/><a:headEnd type="none" w="med" len="med"/><a:tailEnd type="none" w="med" len="med"/></a:lnL><a:lnR w="12700" cap="flat" cmpd="sng" algn="ctr"><a:solidFill><a:schemeClr val="tx1"/></a:solidFill><a:prstDash val="solid"/><a:round/><a:headEnd type="none" w="med" len="med"/><a:tailEnd type="none" w="med" len="med"/></a:lnR><a:lnT w="12700" cap="flat" cmpd="sng" algn="ctr"><a:solidFill><a:schemeClr val="tx1"/></a:solidFill><a:prstDash val="solid"/><a:round/><a:headEnd type="none" w="med" len="med"/><a:tailEnd type="none" w="med" len="med"/></a:lnT><a:lnB w="12700" cap="flat" cmpd="sng" algn="ctr"><a:solidFill><a:schemeClr val="tx1"/></a:solidFill><a:prstDash val="solid"/><a:round/><a:headEnd type="none" w="med" len="med"/><a:tailEnd type="none" w="med" len="med"/></a:lnB><a:noFill/></a:tcPr></a:tc><a:tc><a:txBody><a:bodyPr/><a:lstStyle/><a:p><a:pPr algn="l" fontAlgn="ctr"/><a:r><a:rPr lang="en-US" sz="1400" u="none" strike="noStrike" dirty="0"><a:effectLst/><a:latin typeface="Times New Roman" panose="02020603050405020304" pitchFamily="18" charset="0"/><a:cs typeface="Times New Roman" panose="02020603050405020304" pitchFamily="18" charset="0"/></a:rPr><a:t>F:5'-CCGCTCGAGATGAGGATATTTGCTGTCTTTATTTCATGA-3'</a:t></a:r><a:endParaRPr lang="en-US" sz="1400" b="0" i="0" u="none" strike="noStrike" dirty="0"><a:solidFill><a:srgbClr val="000000"/></a:solidFill><a:effectLst/><a:latin typeface="Times New Roman" panose="02020603050405020304" pitchFamily="18" charset="0"/><a:ea typeface="宋体" panose="02010600030101010101" pitchFamily="2" charset="-122"/><a:cs typeface="Times New Roman" panose="02020603050405020304" pitchFamily="18" charset="0"/></a:endParaRPr></a:p></a:txBody><a:tcPr marL="5695" marR="5695" marT="5695" marB="0" anchor="ctr"><a:lnL w="12700" cap="flat" cmpd="sng" algn="ctr"><a:solidFill><a:schemeClr val="tx1"/></a:solidFill><a:prstDash val="solid"/><a:round/><a:headEnd type="none" w="med" len="med"/><a:tailEnd type="none" w="med" len="med"/></a:lnL><a:lnR w="12700" cap="flat" cmpd="sng" algn="ctr"><a:solidFill><a:schemeClr val="tx1"/></a:solidFill><a:prstDash val="solid"/><a:round/><a:headEnd type="none" w="med" len="med"/><a:tailEnd type="none" w="med" len="med"/></a:lnR><a:lnT w="12700" cap="flat" cmpd="sng" algn="ctr"><a:solidFill><a:schemeClr val="tx1"/></a:solidFill><a:prstDash val="solid"/><a:round/><a:headEnd type="none" w="med" len="med"/><a:tailEnd type="none" w="med" len="med"/></a:lnT><a:lnB w="12700" cap="flat" cmpd="sng" algn="ctr"><a:solidFill><a:schemeClr val="tx1"/></a:solidFill><a:prstDash val="solid"/><a:round/><a:headEnd type="none" w="med" len="med"/><a:tailEnd type="none" w="med" len="med"/></a:lnB><a:noFill/></a:tcPr></a:tc></a:tr><a:tr h="256296"><a:tc vMerge="1"><a:txBody><a:bodyPr/><a:lstStyle/><a:p><a:endParaRPr lang="zh-CN" altLang="en-US"/></a:p></a:txBody><a:tcPr/></a:tc><a:tc><a:txBody><a:bodyPr/><a:lstStyle/><a:p><a:pPr algn="l" fontAlgn="ctr"/><a:r><a:rPr lang="en-US" sz="1400" u="none" strike="noStrike"><a:effectLst/><a:latin typeface="Times New Roman" panose="02020603050405020304" pitchFamily="18" charset="0"/><a:cs typeface="Times New Roman" panose="02020603050405020304" pitchFamily="18" charset="0"/></a:rPr><a:t>R:5'-CCGGAATTCCCGTCTCCTCCAAATGTGTATCA-3'</a:t></a:r><a:endParaRPr lang="en-US" sz="1400" b="0" i="0" u="none" strike="noStrike"><a:solidFill><a:srgbClr val="000000"/></a:solidFill><a:effectLst/><a:latin typeface="Times New Roman" panose="02020603050405020304" pitchFamily="18" charset="0"/><a:ea typeface="宋体" panose="02010600030101010101" pitchFamily="2" charset="-122"/><a:cs typeface="Times New Roman" panose="02020603050405020304" pitchFamily="18" charset="0"/></a:endParaRPr></a:p></a:txBody><a:tcPr marL="5695" marR="5695" marT="5695" marB="0" anchor="ctr"><a:lnL w="12700" cap="flat" cmpd="sng" algn="ctr"><a:solidFill><a:schemeClr val="tx1"/></a:solidFill><a:prstDash val="solid"/><a:round/><a:headEnd type="none" w="med" len="med"/><a:tailEnd type="none" w="med" len="med"/></a:lnL><a:lnR w="12700" cap="flat" cmpd="sng" algn="ctr"><a:solidFill><a:schemeClr val="tx1"/></a:solidFill><a:prstDash val="solid"/><a:round/><a:headEnd type="none" w="med" len="med"/><a:tailEnd type="none" w="med" len="med"/></a:lnR><a:lnT w="12700" cap="flat" cmpd="sng" algn="ctr"><a:solidFill><a:schemeClr val="tx1"/></a:solidFill><a:prstDash val="solid"/><a:round/><a:headEnd type="none" w="med" len="med"/><a:tailEnd type="none" w="med" len="med"/></a:lnT><a:lnB w="12700" cap="flat" cmpd="sng" algn="ctr"><a:solidFill><a:schemeClr val="tx1"/></a:solidFill><a:prstDash val="solid"/><a:round/><a:headEnd type="none" w="med" len="med"/><a:tailEnd type="none" w="med" len="med"/></a:lnB><a:noFill/></a:tcPr></a:tc></a:tr><a:tr h="136691"><a:tc><a:txBody><a:bodyPr/><a:lstStyle/><a:p><a:pPr algn="l" fontAlgn="ctr"/><a:r><a:rPr lang="en-US" sz="1400" u="none" strike="noStrike" dirty="0" smtClean="0"><a:effectLst/><a:latin typeface="Times New Roman" panose="02020603050405020304" pitchFamily="18" charset="0"/><a:cs typeface="Times New Roman" panose="02020603050405020304" pitchFamily="18" charset="0"/></a:rPr><a:t>Hsa-miR-17</a:t></a:r><a:endParaRPr lang="en-US" sz="1400" b="0" i="0" u="none" strike="noStrike" dirty="0"><a:solidFill><a:srgbClr val="000000"/></a:solidFill><a:effectLst/><a:latin typeface="Times New Roman" panose="02020603050405020304" pitchFamily="18" charset="0"/><a:ea typeface="宋体" panose="02010600030101010101" pitchFamily="2" charset="-122"/><a:cs typeface="Times New Roman" panose="02020603050405020304" pitchFamily="18" charset="0"/></a:endParaRPr></a:p></a:txBody><a:tcPr marL="5695" marR="5695" marT="5695" marB="0" anchor="ctr"><a:lnL w="12700" cap="flat" cmpd="sng" algn="ctr"><a:solidFill><a:schemeClr val="tx1"/></a:solidFill><a:prstDash val="solid"/><a:round/><a:headEnd type="none" w="med" len="med"/><a:tailEnd type="none" w="med" len="med"/></a:lnL><a:lnR w="12700" cap="flat" cmpd="sng" algn="ctr"><a:solidFill><a:schemeClr val="tx1"/></a:solidFill><a:prstDash val="solid"/><a:round/><a:headEnd type="none" w="med" len="med"/><a:tailEnd type="none" w="med" len="med"/></a:lnR><a:lnT w="12700" cap="flat" cmpd="sng" algn="ctr"><a:solidFill><a:schemeClr val="tx1"/></a:solidFill><a:prstDash val="solid"/><a:round/><a:headEnd type="none" w="med" len="med"/><a:tailEnd type="none" w="med" len="med"/></a:lnT><a:lnB w="12700" cap="flat" cmpd="sng" algn="ctr"><a:solidFill><a:schemeClr val="tx1"/></a:solidFill><a:prstDash val="solid"/><a:round/><a:headEnd type="none" w="med" len="med"/><a:tailEnd type="none" w="med" len="med"/></a:lnB><a:noFill/></a:tcPr></a:tc><a:tc><a:txBody><a:bodyPr/><a:lstStyle/><a:p><a:pPr algn="l" fontAlgn="b"/><a:r><a:rPr lang="en-US" sz="1400" u="none" strike="noStrike"><a:effectLst/><a:latin typeface="Times New Roman" panose="02020603050405020304" pitchFamily="18" charset="0"/><a:cs typeface="Times New Roman" panose="02020603050405020304" pitchFamily="18" charset="0"/></a:rPr><a:t>5'-ACTGCAGTGAAGGCACTTGTAG-3'</a:t></a:r><a:endParaRPr lang="en-US" sz="1400" b="0" i="0" u="none" strike="noStrike"><a:solidFill><a:srgbClr val="000000"/></a:solidFill><a:effectLst/><a:latin typeface="Times New Roman" panose="02020603050405020304" pitchFamily="18" charset="0"/><a:ea typeface="宋体" panose="02010600030101010101" pitchFamily="2" charset="-122"/><a:cs typeface="Times New Roman" panose="02020603050405020304" pitchFamily="18" charset="0"/></a:endParaRPr></a:p></a:txBody><a:tcPr marL="5695" marR="5695" marT="5695" marB="0" anchor="b"><a:lnL w="12700" cap="flat" cmpd="sng" algn="ctr"><a:solidFill><a:schemeClr val="tx1"/></a:solidFill><a:prstDash val="solid"/><a:round/><a:headEnd type="none" w="med" len="med"/><a:tailEnd type="none" w="med" len="med"/></a:lnL><a:lnR w="12700" cap="flat" cmpd="sng" algn="ctr"><a:solidFill><a:schemeClr val="tx1"/></a:solidFill><a:prstDash val="solid"/><a:round/><a:headEnd type="none" w="med" len="med"/><a:tailEnd type="none" w="med" len="med"/></a:lnR><a:lnT w="12700" cap="flat" cmpd="sng" algn="ctr"><a:solidFill><a:schemeClr val="tx1"/></a:solidFill><a:prstDash val="solid"/><a:round/><a:headEnd type="none" w="med" len="med"/><a:tailEnd type="none" w="med" len="med"/></a:lnT><a:lnB w="12700" cap="flat" cmpd="sng" algn="ctr"><a:solidFill><a:schemeClr val="tx1"/></a:solidFill><a:prstDash val="solid"/><a:round/><a:headEnd type="none" w="med" len="med"/><a:tailEnd type="none" w="med" len="med"/></a:lnB><a:noFill/></a:tcPr></a:tc></a:tr><a:tr h="136691"><a:tc><a:txBody><a:bodyPr/><a:lstStyle/><a:p><a:pPr algn="l" fontAlgn="ctr"/><a:r><a:rPr lang="en-US" sz="1400" u="none" strike="noStrike" dirty="0" smtClean="0"><a:effectLst/><a:latin typeface="Times New Roman" panose="02020603050405020304" pitchFamily="18" charset="0"/><a:cs typeface="Times New Roman" panose="02020603050405020304" pitchFamily="18" charset="0"/></a:rPr><a:t>Hsa-miR-20a</a:t></a:r><a:endParaRPr lang="en-US" sz="1400" b="0" i="0" u="none" strike="noStrike" dirty="0"><a:solidFill><a:srgbClr val="000000"/></a:solidFill><a:effectLst/><a:latin typeface="Times New Roman" panose="02020603050405020304" pitchFamily="18" charset="0"/><a:ea typeface="宋体" panose="02010600030101010101" pitchFamily="2" charset="-122"/><a:cs typeface="Times New Roman" panose="02020603050405020304" pitchFamily="18" charset="0"/></a:endParaRPr></a:p></a:txBody><a:tcPr marL="5695" marR="5695" marT="5695" marB="0" anchor="ctr"><a:lnL w="12700" cap="flat" cmpd="sng" algn="ctr"><a:solidFill><a:schemeClr val="tx1"/></a:solidFill><a:prstDash val="solid"/><a:round/><a:headEnd type="none" w="med" len="med"/><a:tailEnd type="none" w="med" len="med"/></a:lnL><a:lnR w="12700" cap="flat" cmpd="sng" algn="ctr"><a:solidFill><a:schemeClr val="tx1"/></a:solidFill><a:prstDash val="solid"/><a:round/><a:headEnd type="none" w="med" len="med"/><a:tailEnd type="none" w="med" len="med"/></a:lnR><a:lnT w="12700" cap="flat" cmpd="sng" algn="ctr"><a:solidFill><a:schemeClr val="tx1"/></a:solidFill><a:prstDash val="solid"/><a:round/><a:headEnd type="none" w="med" len="med"/><a:tailEnd type="none" w="med" len="med"/></a:lnT><a:lnB w="12700" cap="flat" cmpd="sng" algn="ctr"><a:solidFill><a:schemeClr val="tx1"/></a:solidFill><a:prstDash val="solid"/><a:round/><a:headEnd type="none" w="med" len="med"/><a:tailEnd type="none" w="med" len="med"/></a:lnB><a:noFill/></a:tcPr></a:tc><a:tc><a:txBody><a:bodyPr/><a:lstStyle/><a:p><a:pPr algn="l" fontAlgn="b"/><a:r><a:rPr lang="en-US" sz="1400" u="none" strike="noStrike"><a:effectLst/><a:latin typeface="Times New Roman" panose="02020603050405020304" pitchFamily="18" charset="0"/><a:cs typeface="Times New Roman" panose="02020603050405020304" pitchFamily="18" charset="0"/></a:rPr><a:t>5'-TAAAGTGCTTATAGTGCAGGTAG-3'</a:t></a:r><a:endParaRPr lang="en-US" sz="1400" b="0" i="0" u="none" strike="noStrike"><a:solidFill><a:srgbClr val="000000"/></a:solidFill><a:effectLst/><a:latin typeface="Times New Roman" panose="02020603050405020304" pitchFamily="18" charset="0"/><a:ea typeface="宋体" panose="02010600030101010101" pitchFamily="2" charset="-122"/><a:cs typeface="Times New Roman" panose="02020603050405020304" pitchFamily="18" charset="0"/></a:endParaRPr></a:p></a:txBody><a:tcPr marL="5695" marR="5695" marT="5695" marB="0" anchor="b"><a:lnL w="12700" cap="flat" cmpd="sng" algn="ctr"><a:solidFill><a:schemeClr val="tx1"/></a:solidFill><a:prstDash val="solid"/><a:round/><a:headEnd type="none" w="med" len="med"/><a:tailEnd type="none" w="med" len="med"/></a:lnL><a:lnR w="12700" cap="flat" cmpd="sng" algn="ctr"><a:solidFill><a:schemeClr val="tx1"/></a:solidFill><a:prstDash val="solid"/><a:round/><a:headEnd type="none" w="med" len="med"/><a:tailEnd type="none" w="med" len="med"/></a:lnR><a:lnT w="12700" cap="flat" cmpd="sng" algn="ctr"><a:solidFill><a:schemeClr val="tx1"/></a:solidFill><a:prstDash val="solid"/><a:round/><a:headEnd type="none" w="med" len="med"/><a:tailEnd type="none" w="med" len="med"/></a:lnT><a:lnB w="12700" cap="flat" cmpd="sng" algn="ctr"><a:solidFill><a:schemeClr val="tx1"/></a:solidFill><a:prstDash val="solid"/><a:round/><a:headEnd type="none" w="med" len="med"/><a:tailEnd type="none" w="med" len="med"/></a:lnB><a:noFill/></a:tcPr></a:tc></a:tr><a:tr h="136691"><a:tc><a:txBody><a:bodyPr/><a:lstStyle/><a:p><a:pPr algn="l" fontAlgn="ctr"/><a:r><a:rPr lang="en-US" sz="1400" u="none" strike="noStrike" dirty="0" smtClean="0"><a:effectLst/><a:latin typeface="Times New Roman" panose="02020603050405020304" pitchFamily="18" charset="0"/><a:cs typeface="Times New Roman" panose="02020603050405020304" pitchFamily="18" charset="0"/></a:rPr><a:t>Hsa-miR-93</a:t></a:r><a:endParaRPr lang="en-US" sz="1400" b="0" i="0" u="none" strike="noStrike" dirty="0"><a:solidFill><a:srgbClr val="000000"/></a:solidFill><a:effectLst/><a:latin typeface="Times New Roman" panose="02020603050405020304" pitchFamily="18" charset="0"/><a:ea typeface="宋体" panose="02010600030101010101" pitchFamily="2" charset="-122"/><a:cs typeface="Times New Roman" panose="02020603050405020304" pitchFamily="18" charset="0"/></a:endParaRPr></a:p></a:txBody><a:tcPr marL="5695" marR="5695" marT="5695" marB="0" anchor="ctr"><a:lnL w="12700" cap="flat" cmpd="sng" algn="ctr"><a:solidFill><a:schemeClr val="tx1"/></a:solidFill><a:prstDash val="solid"/><a:round/><a:headEnd type="none" w="med" len="med"/><a:tailEnd type="none" w="med" len="med"/></a:lnL><a:lnR w="12700" cap="flat" cmpd="sng" algn="ctr"><a:solidFill><a:schemeClr val="tx1"/></a:solidFill><a:prstDash val="solid"/><a:round/><a:headEnd type="none" w="med" len="med"/><a:tailEnd type="none" w="med" len="med"/></a:lnR><a:lnT w="12700" cap="flat" cmpd="sng" algn="ctr"><a:solidFill><a:schemeClr val="tx1"/></a:solidFill><a:prstDash val="solid"/><a:round/><a:headEnd type="none" w="med" len="med"/><a:tailEnd type="none" w="med" len="med"/></a:lnT><a:lnB w="12700" cap="flat" cmpd="sng" algn="ctr"><a:solidFill><a:schemeClr val="tx1"/></a:solidFill><a:prstDash val="solid"/><a:round/><a:headEnd type="none" w="med" len="med"/><a:tailEnd type="none" w="med" len="med"/></a:lnB><a:noFill/></a:tcPr></a:tc><a:tc><a:txBody><a:bodyPr/><a:lstStyle/><a:p><a:pPr algn="l" fontAlgn="b"/><a:r><a:rPr lang="en-US" sz="1400" u="none" strike="noStrike"><a:effectLst/><a:latin typeface="Times New Roman" panose="02020603050405020304" pitchFamily="18" charset="0"/><a:cs typeface="Times New Roman" panose="02020603050405020304" pitchFamily="18" charset="0"/></a:rPr><a:t>5'-CAAAGTGCTGTTCGTGCAGGTAG-3'</a:t></a:r><a:endParaRPr lang="en-US" sz="1400" b="0" i="0" u="none" strike="noStrike"><a:solidFill><a:srgbClr val="000000"/></a:solidFill><a:effectLst/><a:latin typeface="Times New Roman" panose="02020603050405020304" pitchFamily="18" charset="0"/><a:ea typeface="宋体" panose="02010600030101010101" pitchFamily="2" charset="-122"/><a:cs typeface="Times New Roman" panose="02020603050405020304" pitchFamily="18" charset="0"/></a:endParaRPr></a:p></a:txBody><a:tcPr marL="5695" marR="5695" marT="5695" marB="0" anchor="b"><a:lnL w="12700" cap="flat" cmpd="sng" algn="ctr"><a:solidFill><a:schemeClr val="tx1"/></a:solidFill><a:prstDash val="solid"/><a:round/><a:headEnd type="none" w="med" len="med"/><a:tailEnd type="none" w="med" len="med"/></a:lnL><a:lnR w="12700" cap="flat" cmpd="sng" algn="ctr"><a:solidFill><a:schemeClr val="tx1"/></a:solidFill><a:prstDash val="solid"/><a:round/><a:headEnd type="none" w="med" len="med"/><a:tailEnd type="none" w="med" len="med"/></a:lnR><a:lnT w="12700" cap="flat" cmpd="sng" algn="ctr"><a:solidFill><a:schemeClr val="tx1"/></a:solidFill><a:prstDash val="solid"/><a:round/><a:headEnd type="none" w="med" len="med"/><a:tailEnd type="none" w="med" len="med"/></a:lnT><a:lnB w="12700" cap="flat" cmpd="sng" algn="ctr"><a:solidFill><a:schemeClr val="tx1"/></a:solidFill><a:prstDash val="solid"/><a:round/><a:headEnd type="none" w="med" len="med"/><a:tailEnd type="none" w="med" len="med"/></a:lnB><a:noFill/></a:tcPr></a:tc></a:tr><a:tr h="136691"><a:tc><a:txBody><a:bodyPr/><a:lstStyle/><a:p><a:pPr algn="l" fontAlgn="ctr"/><a:r><a:rPr lang="en-US" sz="1400" u="none" strike="noStrike" dirty="0" smtClean="0"><a:effectLst/><a:latin typeface="Times New Roman" panose="02020603050405020304" pitchFamily="18" charset="0"/><a:cs typeface="Times New Roman" panose="02020603050405020304" pitchFamily="18" charset="0"/></a:rPr><a:t>Hsa-miR-145</a:t></a:r><a:endParaRPr lang="en-US" sz="1400" b="0" i="0" u="none" strike="noStrike" dirty="0"><a:solidFill><a:srgbClr val="000000"/></a:solidFill><a:effectLst/><a:latin typeface="Times New Roman" panose="02020603050405020304" pitchFamily="18" charset="0"/><a:ea typeface="宋体" panose="02010600030101010101" pitchFamily="2" charset="-122"/><a:cs typeface="Times New Roman" panose="02020603050405020304" pitchFamily="18" charset="0"/></a:endParaRPr></a:p></a:txBody><a:tcPr marL="5695" marR="5695" marT="5695" marB="0" anchor="ctr"><a:lnL w="12700" cap="flat" cmpd="sng" algn="ctr"><a:solidFill><a:schemeClr val="tx1"/></a:solidFill><a:prstDash val="solid"/><a:round/><a:headEnd type="none" w="med" len="med"/><a:tailEnd type="none" w="med" len="med"/></a:lnL><a:lnR w="12700" cap="flat" cmpd="sng" algn="ctr"><a:solidFill><a:schemeClr val="tx1"/></a:solidFill><a:prstDash val="solid"/><a:round/><a:headEnd type="none" w="med" len="med"/><a:tailEnd type="none" w="med" len="med"/></a:lnR><a:lnT w="12700" cap="flat" cmpd="sng" algn="ctr"><a:solidFill><a:schemeClr val="tx1"/></a:solidFill><a:prstDash val="solid"/><a:round/><a:headEnd type="none" w="med" len="med"/><a:tailEnd type="none" w="med" len="med"/></a:lnT><a:lnB w="12700" cap="flat" cmpd="sng" algn="ctr"><a:solidFill><a:schemeClr val="tx1"/></a:solidFill><a:prstDash val="solid"/><a:round/><a:headEnd type="none" w="med" len="med"/><a:tailEnd type="none" w="med" len="med"/></a:lnB><a:noFill/></a:tcPr></a:tc><a:tc><a:txBody><a:bodyPr/><a:lstStyle/><a:p><a:pPr algn="l" fontAlgn="b"/><a:r><a:rPr lang="en-US" sz="1400" u="none" strike="noStrike"><a:effectLst/><a:latin typeface="Times New Roman" panose="02020603050405020304" pitchFamily="18" charset="0"/><a:cs typeface="Times New Roman" panose="02020603050405020304" pitchFamily="18" charset="0"/></a:rPr><a:t>5'-GTCCAGTTTTCCCAGGAATCCCT-3'</a:t></a:r><a:endParaRPr lang="en-US" sz="1400" b="0" i="0" u="none" strike="noStrike"><a:solidFill><a:srgbClr val="000000"/></a:solidFill><a:effectLst/><a:latin typeface="Times New Roman" panose="02020603050405020304" pitchFamily="18" charset="0"/><a:ea typeface="宋体" panose="02010600030101010101" pitchFamily="2" charset="-122"/><a:cs typeface="Times New Roman" panose="02020603050405020304" pitchFamily="18" charset="0"/></a:endParaRPr></a:p></a:txBody><a:tcPr marL="5695" marR="5695" marT="5695" marB="0" anchor="b"><a:lnL w="12700" cap="flat" cmpd="sng" algn="ctr"><a:solidFill><a:schemeClr val="tx1"/></a:solidFill><a:prstDash val="solid"/><a:round/><a:headEnd type="none" w="med" len="med"/><a:tailEnd type="none" w="med" len="med"/></a:lnL><a:lnR w="12700" cap="flat" cmpd="sng" algn="ctr"><a:solidFill><a:schemeClr val="tx1"/></a:solidFill><a:prstDash val="solid"/><a:round/><a:headEnd type="none" w="med" len="med"/><a:tailEnd type="none" w="med" len="med"/></a:lnR><a:lnT w="12700" cap="flat" cmpd="sng" algn="ctr"><a:solidFill><a:schemeClr val="tx1"/></a:solidFill><a:prstDash val="solid"/><a:round/><a:headEnd type="none" w="med" len="med"/><a:tailEnd type="none" w="med" len="med"/></a:lnT><a:lnB w="12700" cap="flat" cmpd="sng" algn="ctr"><a:solidFill><a:schemeClr val="tx1"/></a:solidFill><a:prstDash val="solid"/><a:round/><a:headEnd type="none" w="med" len="med"/><a:tailEnd type="none" w="med" len="med"/></a:lnB><a:noFill/></a:tcPr></a:tc></a:tr><a:tr h="136691"><a:tc><a:txBody><a:bodyPr/><a:lstStyle/><a:p><a:pPr algn="l" fontAlgn="ctr"/><a:r><a:rPr lang="en-US" sz="1400" u="none" strike="noStrike" dirty="0" smtClean="0"><a:effectLst/><a:latin typeface="Times New Roman" panose="02020603050405020304" pitchFamily="18" charset="0"/><a:cs typeface="Times New Roman" panose="02020603050405020304" pitchFamily="18" charset="0"/></a:rPr><a:t>Hsa-miR-200a</a:t></a:r><a:endParaRPr lang="en-US" sz="1400" b="0" i="0" u="none" strike="noStrike" dirty="0"><a:solidFill><a:srgbClr val="000000"/></a:solidFill><a:effectLst/><a:latin typeface="Times New Roman" panose="02020603050405020304" pitchFamily="18" charset="0"/><a:ea typeface="宋体" panose="02010600030101010101" pitchFamily="2" charset="-122"/><a:cs typeface="Times New Roman" panose="02020603050405020304" pitchFamily="18" charset="0"/></a:endParaRPr></a:p></a:txBody><a:tcPr marL="5695" marR="5695" marT="5695" marB="0" anchor="ctr"><a:lnL w="12700" cap="flat" cmpd="sng" algn="ctr"><a:solidFill><a:schemeClr val="tx1"/></a:solidFill><a:prstDash val="solid"/><a:round/><a:headEnd type="none" w="med" len="med"/><a:tailEnd type="none" w="med" len="med"/></a:lnL><a:lnR w="12700" cap="flat" cmpd="sng" algn="ctr"><a:solidFill><a:schemeClr val="tx1"/></a:solidFill><a:prstDash val="solid"/><a:round/><a:headEnd type="none" w="med" len="med"/><a:tailEnd type="none" w="med" len="med"/></a:lnR><a:lnT w="12700" cap="flat" cmpd="sng" algn="ctr"><a:solidFill><a:schemeClr val="tx1"/></a:solidFill><a:prstDash val="solid"/><a:round/><a:headEnd type="none" w="med" len="med"/><a:tailEnd type="none" w="med" len="med"/></a:lnT><a:lnB w="12700" cap="flat" cmpd="sng" algn="ctr"><a:solidFill><a:schemeClr val="tx1"/></a:solidFill><a:prstDash val="solid"/><a:round/><a:headEnd type="none" w="med" len="med"/><a:tailEnd type="none" w="med" len="med"/></a:lnB><a:noFill/></a:tcPr></a:tc><a:tc><a:txBody><a:bodyPr/><a:lstStyle/><a:p><a:pPr algn="l" fontAlgn="b"/><a:r><a:rPr lang="en-US" sz="1400" u="none" strike="noStrike"><a:effectLst/><a:latin typeface="Times New Roman" panose="02020603050405020304" pitchFamily="18" charset="0"/><a:cs typeface="Times New Roman" panose="02020603050405020304" pitchFamily="18" charset="0"/></a:rPr><a:t>5'-TAACACTGTCTGGTAACGATG-3'</a:t></a:r><a:endParaRPr lang="en-US" sz="1400" b="0" i="0" u="none" strike="noStrike"><a:solidFill><a:srgbClr val="000000"/></a:solidFill><a:effectLst/><a:latin typeface="Times New Roman" panose="02020603050405020304" pitchFamily="18" charset="0"/><a:ea typeface="宋体" panose="02010600030101010101" pitchFamily="2" charset="-122"/><a:cs typeface="Times New Roman" panose="02020603050405020304" pitchFamily="18" charset="0"/></a:endParaRPr></a:p></a:txBody><a:tcPr marL="5695" marR="5695" marT="5695" marB="0" anchor="b"><a:lnL w="12700" cap="flat" cmpd="sng" algn="ctr"><a:solidFill><a:schemeClr val="tx1"/></a:solidFill><a:prstDash val="solid"/><a:round/><a:headEnd type="none" w="med" len="med"/><a:tailEnd type="none" w="med" len="med"/></a:lnL><a:lnR w="12700" cap="flat" cmpd="sng" algn="ctr"><a:solidFill><a:schemeClr val="tx1"/></a:solidFill><a:prstDash val="solid"/><a:round/><a:headEnd type="none" w="med" len="med"/><a:tailEnd type="none" w="med" len="med"/></a:lnR><a:lnT w="12700" cap="flat" cmpd="sng" algn="ctr"><a:solidFill><a:schemeClr val="tx1"/></a:solidFill><a:prstDash val="solid"/><a:round/><a:headEnd type="none" w="med" len="med"/><a:tailEnd type="none" w="med" len="med"/></a:lnT><a:lnB w="12700" cap="flat" cmpd="sng" algn="ctr"><a:solidFill><a:schemeClr val="tx1"/></a:solidFill><a:prstDash val="solid"/><a:round/><a:headEnd type="none" w="med" len="med"/><a:tailEnd type="none" w="med" len="med"/></a:lnB><a:noFill/></a:tcPr></a:tc></a:tr><a:tr h="136691"><a:tc><a:txBody><a:bodyPr/><a:lstStyle/><a:p><a:pPr algn="l" fontAlgn="ctr"/><a:r><a:rPr lang="en-US" sz="1400" u="none" strike="noStrike" dirty="0" smtClean="0"><a:effectLst/><a:latin typeface="Times New Roman" panose="02020603050405020304" pitchFamily="18" charset="0"/><a:cs typeface="Times New Roman" panose="02020603050405020304" pitchFamily="18" charset="0"/></a:rPr><a:t>Hsa-miR-200c</a:t></a:r><a:endParaRPr lang="en-US" sz="1400" b="0" i="0" u="none" strike="noStrike" dirty="0"><a:solidFill><a:srgbClr val="000000"/></a:solidFill><a:effectLst/><a:latin typeface="Times New Roman" panose="02020603050405020304" pitchFamily="18" charset="0"/><a:ea typeface="宋体" panose="02010600030101010101" pitchFamily="2" charset="-122"/><a:cs typeface="Times New Roman" panose="02020603050405020304" pitchFamily="18" charset="0"/></a:endParaRPr></a:p></a:txBody><a:tcPr marL="5695" marR="5695" marT="5695" marB="0" anchor="ctr"><a:lnL w="12700" cap="flat" cmpd="sng" algn="ctr"><a:solidFill><a:schemeClr val="tx1"/></a:solidFill><a:prstDash val="solid"/><a:round/><a:headEnd type="none" w="med" len="med"/><a:tailEnd type="none" w="med" len="med"/></a:lnL><a:lnR w="12700" cap="flat" cmpd="sng" algn="ctr"><a:solidFill><a:schemeClr val="tx1"/></a:solidFill><a:prstDash val="solid"/><a:round/><a:headEnd type="none" w="med" len="med"/><a:tailEnd type="none" w="med" len="med"/></a:lnR><a:lnT w="12700" cap="flat" cmpd="sng" algn="ctr"><a:solidFill><a:schemeClr val="tx1"/></a:solidFill><a:prstDash val="solid"/><a:round/><a:headEnd type="none" w="med" len="med"/><a:tailEnd type="none" w="med" len="med"/></a:lnT><a:lnB w="12700" cap="flat" cmpd="sng" algn="ctr"><a:solidFill><a:schemeClr val="tx1"/></a:solidFill><a:prstDash val="solid"/><a:round/><a:headEnd type="none" w="med" len="med"/><a:tailEnd type="none" w="med" len="med"/></a:lnB><a:noFill/></a:tcPr></a:tc><a:tc><a:txBody><a:bodyPr/><a:lstStyle/><a:p><a:pPr algn="l" fontAlgn="b"/><a:r><a:rPr lang="en-US" sz="1400" u="none" strike="noStrike"><a:effectLst/><a:latin typeface="Times New Roman" panose="02020603050405020304" pitchFamily="18" charset="0"/><a:cs typeface="Times New Roman" panose="02020603050405020304" pitchFamily="18" charset="0"/></a:rPr><a:t>5'-TAATACTGCCGGGTAATGATGGA-3'</a:t></a:r><a:endParaRPr lang="en-US" sz="1400" b="0" i="0" u="none" strike="noStrike"><a:solidFill><a:srgbClr val="000000"/></a:solidFill><a:effectLst/><a:latin typeface="Times New Roman" panose="02020603050405020304" pitchFamily="18" charset="0"/><a:ea typeface="宋体" panose="02010600030101010101" pitchFamily="2" charset="-122"/><a:cs typeface="Times New Roman" panose="02020603050405020304" pitchFamily="18" charset="0"/></a:endParaRPr></a:p></a:txBody><a:tcPr marL="5695" marR="5695" marT="5695" marB="0" anchor="b"><a:lnL w="12700" cap="flat" cmpd="sng" algn="ctr"><a:solidFill><a:schemeClr val="tx1"/></a:solidFill><a:prstDash val="solid"/><a:round/><a:headEnd type="none" w="med" len="med"/><a:tailEnd type="none" w="med" len="med"/></a:lnL><a:lnR w="12700" cap="flat" cmpd="sng" algn="ctr"><a:solidFill><a:schemeClr val="tx1"/></a:solidFill><a:prstDash val="solid"/><a:round/><a:headEnd type="none" w="med" len="med"/><a:tailEnd type="none" w="med" len="med"/></a:lnR><a:lnT w="12700" cap="flat" cmpd="sng" algn="ctr"><a:solidFill><a:schemeClr val="tx1"/></a:solidFill><a:prstDash val="solid"/><a:round/><a:headEnd type="none" w="med" len="med"/><a:tailEnd type="none" w="med" len="med"/></a:lnT><a:lnB w="12700" cap="flat" cmpd="sng" algn="ctr"><a:solidFill><a:schemeClr val="tx1"/></a:solidFill><a:prstDash val="solid"/><a:round/><a:headEnd type="none" w="med" len="med"/><a:tailEnd type="none" w="med" len="med"/></a:lnB><a:noFill/></a:tcPr></a:tc></a:tr><a:tr h="136691"><a:tc><a:txBody><a:bodyPr/><a:lstStyle/><a:p><a:pPr algn="l" fontAlgn="ctr"/><a:r><a:rPr lang="en-US" sz="1400" u="none" strike="noStrike" dirty="0" smtClean="0"><a:effectLst/><a:latin typeface="Times New Roman" panose="02020603050405020304" pitchFamily="18" charset="0"/><a:cs typeface="Times New Roman" panose="02020603050405020304" pitchFamily="18" charset="0"/></a:rPr><a:t>Hsa-miR-203</a:t></a:r><a:endParaRPr lang="en-US" sz="1400" b="0" i="0" u="none" strike="noStrike" dirty="0"><a:solidFill><a:srgbClr val="000000"/></a:solidFill><a:effectLst/><a:latin typeface="Times New Roman" panose="02020603050405020304" pitchFamily="18" charset="0"/><a:ea typeface="宋体" panose="02010600030101010101" pitchFamily="2" charset="-122"/><a:cs typeface="Times New Roman" panose="02020603050405020304" pitchFamily="18" charset="0"/></a:endParaRPr></a:p></a:txBody><a:tcPr marL="5695" marR="5695" marT="5695" marB="0" anchor="ctr"><a:lnL w="12700" cap="flat" cmpd="sng" algn="ctr"><a:solidFill><a:schemeClr val="tx1"/></a:solidFill><a:prstDash val="solid"/><a:round/><a:headEnd type="none" w="med" len="med"/><a:tailEnd type="none" w="med" len="med"/></a:lnL><a:lnR w="12700" cap="flat" cmpd="sng" algn="ctr"><a:solidFill><a:schemeClr val="tx1"/></a:solidFill><a:prstDash val="solid"/><a:round/><a:headEnd type="none" w="med" len="med"/><a:tailEnd type="none" w="med" len="med"/></a:lnR><a:lnT w="12700" cap="flat" cmpd="sng" algn="ctr"><a:solidFill><a:schemeClr val="tx1"/></a:solidFill><a:prstDash val="solid"/><a:round/><a:headEnd type="none" w="med" len="med"/><a:tailEnd type="none" w="med" len="med"/></a:lnT><a:lnB w="12700" cap="flat" cmpd="sng" algn="ctr"><a:solidFill><a:schemeClr val="tx1"/></a:solidFill><a:prstDash val="solid"/><a:round/><a:headEnd type="none" w="med" len="med"/><a:tailEnd type="none" w="med" len="med"/></a:lnB><a:noFill/></a:tcPr></a:tc><a:tc><a:txBody><a:bodyPr/><a:lstStyle/><a:p><a:pPr algn="l" fontAlgn="b"/><a:r><a:rPr lang="en-US" sz="1400" u="none" strike="noStrike"><a:effectLst/><a:latin typeface="Times New Roman" panose="02020603050405020304" pitchFamily="18" charset="0"/><a:cs typeface="Times New Roman" panose="02020603050405020304" pitchFamily="18" charset="0"/></a:rPr><a:t>5'-AGTGGTTCTTAACAGTTCAACAGTT-3'</a:t></a:r><a:endParaRPr lang="en-US" sz="1400" b="0" i="0" u="none" strike="noStrike"><a:solidFill><a:srgbClr val="000000"/></a:solidFill><a:effectLst/><a:latin typeface="Times New Roman" panose="02020603050405020304" pitchFamily="18" charset="0"/><a:ea typeface="宋体" panose="02010600030101010101" pitchFamily="2" charset="-122"/><a:cs typeface="Times New Roman" panose="02020603050405020304" pitchFamily="18" charset="0"/></a:endParaRPr></a:p></a:txBody><a:tcPr marL="5695" marR="5695" marT="5695" marB="0" anchor="b"><a:lnL w="12700" cap="flat" cmpd="sng" algn="ctr"><a:solidFill><a:schemeClr val="tx1"/></a:solidFill><a:prstDash val="solid"/><a:round/><a:headEnd type="none" w="med" len="med"/><a:tailEnd type="none" w="med" len="med"/></a:lnL><a:lnR w="12700" cap="flat" cmpd="sng" algn="ctr"><a:solidFill><a:schemeClr val="tx1"/></a:solidFill><a:prstDash val="solid"/><a:round/><a:headEnd type="none" w="med" len="med"/><a:tailEnd type="none" w="med" len="med"/></a:lnR><a:lnT w="12700" cap="flat" cmpd="sng" algn="ctr"><a:solidFill><a:schemeClr val="tx1"/></a:solidFill><a:prstDash val="solid"/><a:round/><a:headEnd type="none" w="med" len="med"/><a:tailEnd type="none" w="med" len="med"/></a:lnT><a:lnB w="12700" cap="flat" cmpd="sng" algn="ctr"><a:solidFill><a:schemeClr val="tx1"/></a:solidFill><a:prstDash val="solid"/><a:round/><a:headEnd type="none" w="med" len="med"/><a:tailEnd type="none" w="med" len="med"/></a:lnB><a:noFill/></a:tcPr></a:tc></a:tr><a:tr h="136691"><a:tc><a:txBody><a:bodyPr/><a:lstStyle/><a:p><a:pPr algn="l" fontAlgn="ctr"/><a:r><a:rPr lang="en-US" sz="1400" u="none" strike="noStrike" dirty="0" smtClean="0"><a:effectLst/><a:latin typeface="Times New Roman" panose="02020603050405020304" pitchFamily="18" charset="0"/><a:cs typeface="Times New Roman" panose="02020603050405020304" pitchFamily="18" charset="0"/></a:rPr><a:t>Hsa-miR-519d</a:t></a:r><a:endParaRPr lang="en-US" sz="1400" b="0" i="0" u="none" strike="noStrike" dirty="0"><a:solidFill><a:srgbClr val="000000"/></a:solidFill><a:effectLst/><a:latin typeface="Times New Roman" panose="02020603050405020304" pitchFamily="18" charset="0"/><a:ea typeface="宋体" panose="02010600030101010101" pitchFamily="2" charset="-122"/><a:cs typeface="Times New Roman" panose="02020603050405020304" pitchFamily="18" charset="0"/></a:endParaRPr></a:p></a:txBody><a:tcPr marL="5695" marR="5695" marT="5695" marB="0" anchor="ctr"><a:lnL w="12700" cap="flat" cmpd="sng" algn="ctr"><a:solidFill><a:schemeClr val="tx1"/></a:solidFill><a:prstDash val="solid"/><a:round/><a:headEnd type="none" w="med" len="med"/><a:tailEnd type="none" w="med" len="med"/></a:lnL><a:lnR w="12700" cap="flat" cmpd="sng" algn="ctr"><a:solidFill><a:schemeClr val="tx1"/></a:solidFill><a:prstDash val="solid"/><a:round/><a:headEnd type="none" w="med" len="med"/><a:tailEnd type="none" w="med" len="med"/></a:lnR><a:lnT w="12700" cap="flat" cmpd="sng" algn="ctr"><a:solidFill><a:schemeClr val="tx1"/></a:solidFill><a:prstDash val="solid"/><a:round/><a:headEnd type="none" w="med" len="med"/><a:tailEnd type="none" w="med" len="med"/></a:lnT><a:lnB w="12700" cap="flat" cmpd="sng" algn="ctr"><a:solidFill><a:schemeClr val="tx1"/></a:solidFill><a:prstDash val="solid"/><a:round/><a:headEnd type="none" w="med" len="med"/><a:tailEnd type="none" w="med" len="med"/></a:lnB><a:noFill/></a:tcPr></a:tc><a:tc><a:txBody><a:bodyPr/><a:lstStyle/><a:p><a:pPr algn="l" fontAlgn="ctr"/><a:r><a:rPr lang="en-US" sz="1400" u="none" strike="noStrike" dirty="0"><a:effectLst/><a:latin typeface="Times New Roman" panose="02020603050405020304" pitchFamily="18" charset="0"/><a:cs typeface="Times New Roman" panose="02020603050405020304" pitchFamily="18" charset="0"/></a:rPr><a:t>5'-CAAAGTGCCTCCCTTTAGAGTG-3'</a:t></a:r><a:endParaRPr lang="en-US" sz="1400" b="0" i="0" u="none" strike="noStrike" dirty="0"><a:solidFill><a:srgbClr val="000000"/></a:solidFill><a:effectLst/><a:latin typeface="Times New Roman" panose="02020603050405020304" pitchFamily="18" charset="0"/><a:ea typeface="宋体" panose="02010600030101010101" pitchFamily="2" charset="-122"/><a:cs typeface="Times New Roman" panose="02020603050405020304" pitchFamily="18" charset="0"/></a:endParaRPr></a:p></a:txBody><a:tcPr marL="5695" marR="5695" marT="5695" marB="0" anchor="ctr"><a:lnL w="12700" cap="flat" cmpd="sng" algn="ctr"><a:solidFill><a:schemeClr val="tx1"/></a:solidFill><a:prstDash val="solid"/><a:round/><a:headEnd type="none" w="med" len="med"/><a:tailEnd type="none" w="med" len="med"/></a:lnL><a:lnR w="12700" cap="flat" cmpd="sng" algn="ctr"><a:solidFill><a:schemeClr val="tx1"/></a:solidFill><a:prstDash val="solid"/><a:round/><a:headEnd type="none" w="med" len="med"/><a:tailEnd type="none" w="med" len="med"/></a:lnR><a:lnT w="12700" cap="flat" cmpd="sng" algn="ctr"><a:solidFill><a:schemeClr val="tx1"/></a:solidFill><a:prstDash val="solid"/><a:round/><a:headEnd type="none" w="med" len="med"/><a:tailEnd type="none" w="med" len="med"/></a:lnT><a:lnB w="12700" cap="flat" cmpd="sng" algn="ctr"><a:solidFill><a:schemeClr val="tx1"/></a:solidFill><a:prstDash val="solid"/><a:round/><a:headEnd type="none" w="med" len="med"/><a:tailEnd type="none" w="med" len="med"/></a:lnB><a:noFill/></a:tcPr></a:tc></a:tr></a:tbl></a:graphicData></a:graphic></p:graphicFrame><p:sp><p:nvSpPr><p:cNvPr id="5" name="TextBox 3"/><p:cNvSpPr txBox="1"/><p:nvPr/></p:nvSpPr><p:spPr><a:xfrm><a:off x="4758072" y="683874"/><a:ext cx="3339815" cy="307777"/></a:xfrm><a:prstGeom prst="rect"><a:avLst/></a:prstGeom><a:noFill/></p:spPr><p:txBody><a:bodyPr wrap="square" rtlCol="0"><a:spAutoFit/></a:bodyPr><a:lstStyle/><a:p><a:r><a:rPr lang="en-US" sz="1400" b="1" dirty="0"><a:latin typeface="Times New Roman" panose="02020603050405020304" pitchFamily="18" charset="0"/><a:cs typeface="Times New Roman" panose="02020603050405020304" pitchFamily="18" charset="0"/></a:rPr><a:t>Table. S1. </a:t></a:r><a:r><a:rPr lang="en-US" sz="1400" dirty="0"><a:latin typeface="Times New Roman" panose="02020603050405020304" pitchFamily="18" charset="0"/><a:cs typeface="Times New Roman" panose="02020603050405020304" pitchFamily="18" charset="0"/></a:rPr><a:t>The primers used in this project.</a:t></a:r></a:p></p:txBody></p:sp><p:sp><p:nvSpPr><p:cNvPr id="6" name="TextBox 84"/><p:cNvSpPr txBox="1"/><p:nvPr/></p:nvSpPr><p:spPr><a:xfrm><a:off x="12907" y="52350"/><a:ext cx="3091621" cy="307777"/></a:xfrm><a:prstGeom prst="rect"><a:avLst/></a:prstGeom><a:noFill/></p:spPr><p:txBody><a:bodyPr wrap="square" rtlCol="0"><a:spAutoFit/></a:bodyPr><a:lstStyle/><a:p><a:r><a:rPr lang="en-US" altLang="zh-CN" sz="1400" dirty="0"><a:latin typeface="Times New Roman" panose="02020603050405020304" pitchFamily="18" charset="0"/><a:cs typeface="Times New Roman" pitchFamily="18" charset="0"/></a:rPr><a:t>Zhu J. et al. Supplementary Table 1  </a:t></a:r><a:endParaRPr lang="en-US" altLang="zh-CN" sz="1400" dirty="0"><a:latin typeface="Times New Roman" pitchFamily="18" charset="0"/><a:ea typeface="SimSun" pitchFamily="2" charset="-122"/><a:cs typeface="Times New Roman" pitchFamily="18" charset="0"/></a:endParaRPr></a:p></p:txBody></p:sp></p:spTree><p:extLst><p:ext uri="{BB962C8B-B14F-4D97-AF65-F5344CB8AC3E}"><p14:creationId xmlns:p14="http://schemas.microsoft.com/office/powerpoint/2010/main" val="3589280101"/></p:ext></p:extLst></p:cSld><p:clrMapOvr><a:masterClrMapping/></p:clrMapOvr></p:sld>
