# Supplementary material for: A Feedback Loop Formed by ATG7/Autophagy, FOXO3a/miR-145 and PD-L1 Regulates Stem-Like Properties and Invasion in Human Bladder Cancer
Source: Cancers (Basel). 2019 Mar 12;11(3):349. doi: 10.3390/cancers11030349 (PMC6468999; doi:10.3390/cancers11030349)
Supplement: Supplementary file 1 [file cancers-11-00349-s001.zip › cancers-436120-supplementary/ppt/viewProps.xml]

<?xml version="1.0" encoding="UTF-8" standalone="yes"?>
<p:viewPr xmlns:a="http://schemas.openxmlformats.org/drawingml/2006/main" xmlns:r="http://schemas.openxmlformats.org/officeDocument/2006/relationships" xmlns:p="http://schemas.openxmlformats.org/presentationml/2006/main"><p:normalViewPr><p:restoredLeft sz="15620"/><p:restoredTop sz="94660"/></p:normalViewPr><p:slideViewPr><p:cSldViewPr snapToGrid="0"><p:cViewPr varScale="1"><p:scale><a:sx n="80" d="100"/><a:sy n="80" d="100"/></p:scale><p:origin x="48" y="77"/></p:cViewPr><p:guideLst/></p:cSldViewPr></p:slideViewPr><p:notesTextViewPr><p:cViewPr><p:scale><a:sx n="1" d="1"/><a:sy n="1" d="1"/></p:scale><p:origin x="0" y="0"/></p:cViewPr></p:notesTextViewPr><p:gridSpacing cx="72008" cy="72008"/></p:viewPr>
