# Supplementary material for: A Feedback Loop Formed by ATG7/Autophagy, FOXO3a/miR-145 and PD-L1 Regulates Stem-Like Properties and Invasion in Human Bladder Cancer
Source: Cancers (Basel). 2019 Mar 12;11(3):349. doi: 10.3390/cancers11030349 (PMC6468999; doi:10.3390/cancers11030349)
Supplement: Supplementary file 1 [file cancers-11-00349-s001.zip › cancers-436120-supplementary/[Content_Types].xml]

<?xml version="1.0" encoding="UTF-8" standalone="yes"?>
<Types xmlns="http://schemas.openxmlformats.org/package/2006/content-types"><Default Extension="jpeg" ContentType="image/jpeg"/><Default Extension="rels" ContentType="application/vnd.openxmlformats-package.relationships+xml"/><Default Extension="xml" ContentType="application/xml"/><Override PartName="/ppt/presentation.xml" ContentType="application/vnd.openxmlformats-officedocument.presentationml.presentation.main+xml"/><Override PartName="/ppt/slideMasters/slideMaster1.xml" ContentType="application/vnd.openxmlformats-officedocument.presentationml.slideMaster+xml"/><Override PartName="/ppt/slides/slide1.xml" ContentType="application/vnd.openxmlformats-officedocument.presentationml.slide+xml"/><Override PartName="/ppt/presProps.xml" ContentType="application/vnd.openxmlformats-officedocument.presentationml.presProps+xml"/><Override PartName="/ppt/viewProps.xml" ContentType="application/vnd.openxmlformats-officedocument.presentationml.viewProps+xml"/><Override PartName="/ppt/theme/theme1.xml" ContentType="application/vnd.openxmlformats-officedocument.theme+xml"/><Override PartName="/ppt/tableStyles.xml" ContentType="application/vnd.openxmlformats-officedocument.presentationml.tableStyles+xml"/><Override PartName="/ppt/slideLayouts/slideLayout1.xml" ContentType="application/vnd.openxmlformats-officedocument.presentationml.slideLayout+xml"/><Override PartName="/ppt/slideLayouts/slideLayout2.xml" ContentType="application/vnd.openxmlformats-officedocument.presentationml.slideLayout+xml"/><Override PartName="/ppt/slideLayouts/slideLayout3.xml" ContentType="application/vnd.openxmlformats-officedocument.presentationml.slideLayout+xml"/><Override PartName="/ppt/slideLayouts/slideLayout4.xml" ContentType="application/vnd.openxmlformats-officedocument.presentationml.slideLayout+xml"/><Override PartName="/ppt/slideLayouts/slideLayout5.xml" ContentType="application/vnd.openxmlformats-officedocument.presentationml.slideLayout+xml"/><Override PartName="/ppt/slideLayouts/slideLayout6.xml" ContentType="application/vnd.openxmlformats-officedocument.presentationml.slideLayout+xml"/><Override PartName="/ppt/slideLayouts/slideLayout7.xml" ContentType="application/vnd.openxmlformats-officedocument.presentationml.slideLayout+xml"/><Override PartName="/ppt/slideLayouts/slideLayout8.xml" ContentType="application/vnd.openxmlformats-officedocument.presentationml.slideLayout+xml"/><Override PartName="/ppt/slideLayouts/slideLayout9.xml" ContentType="application/vnd.openxmlformats-officedocument.presentationml.slideLayout+xml"/><Override PartName="/ppt/slideLayouts/slideLayout10.xml" ContentType="application/vnd.openxmlformats-officedocument.presentationml.slideLayout+xml"/><Override PartName="/ppt/slideLayouts/slideLayout11.xml" ContentType="application/vnd.openxmlformats-officedocument.presentationml.slideLayout+xml"/><Override PartName="/docProps/core.xml" ContentType="application/vnd.openxmlformats-package.core-properties+xml"/><Override PartName="/docProps/app.xml" ContentType="application/vnd.openxmlformats-officedocument.extended-properties+xml"/></Types>
